# Supplementary material for: 16.8% Monolithic all-perovskite triple-junction solar cells via a universal two-step solution process
Source: Nat Commun. 2020 Oct 16;11:5254. doi: 10.1038/s41467-020-19062-8 (PMC7567894; doi:10.1038/s41467-020-19062-8)
Supplement: Supplementary file 4 — Source Data [file 41467_2020_19062_MOESM4_ESM.xlsx]

## Sheet: Figure 1a
wavelength (nm)	absorbance(O.D.) 1.73 eV	wavelength (nm)	PL normalized 1.73 eV	wavelength (nm)	absorbance(O.D.) 1.57 eV	wavelength (nm)	PL normalized 1.57 eV	wavelength (nm)	absorbance(O.D.) 1.23 eV	wavelength (nm)	PL normalized 1.23 eV
1000	0.13922	650	0.0126	850	0.09497	750	0.27762	1100	0.08997	780	0.0248
999	0.13874	651	0.01256	849	0.09525	751	0.27044	1099	0.09013	781	0.01735
998	0.13831	652	0.01259	848	0.09542	752	0.28349	1098	0.09006	782	0.01301
997	0.13794	653	0.01266	847	0.09611	753	0.27974	1097	0.09013	783	0.01903
996	0.13752	654	0.01296	846	0.09643	754	0.30661	1096	0.09005	784	0.02097
995	0.13722	655	0.01355	845	0.09686	755	0.30197	1095	0.09016	785	0.0178
994	0.13694	656	0.01423	844	0.09748	756	0.32807	1094	0.09035	786	0.01535
993	0.13674	657	0.01451	843	0.09772	757	0.33116	1093	0.09023	787	0.01617
992	0.1367	658	0.01511	842	0.09814	758	0.35321	1092	0.09021	788	0.02361
991	0.13658	659	0.01611	841	0.09863	759	0.37703	1091	0.09043	789	0.01595
990	0.1365	660	0.0168	840	0.09858	760	0.38806	1090	0.09051	790	0.01578
989	0.13641	661	0.0179	839	0.09917	761	0.40403	1089	0.09069	791	0.01574
988	0.1364	662	0.01854	838	0.09963	762	0.42344	1088	0.09103	792	0.00567
987	0.13627	663	0.01982	837	0.10009	763	0.43676	1087	0.09092	793	0.01166
986	0.13642	664	0.02094	836	0.10061	764	0.46016	1086	0.09113	794	0.01198
985	0.13604	665	0.02272	835	0.1009	765	0.48602	1085	0.09125	795	0.01341
984	0.1358	666	0.02392	834	0.10133	766	0.51768	1084	0.09128	796	0.0109
983	0.13553	667	0.02572	833	0.10165	767	0.53825	1083	0.09158	797	0.01192
982	0.13536	668	0.02745	832	0.10194	768	0.56781	1082	0.09179	798	0.0117
981	0.13503	669	0.02972	831	0.10259	769	0.59798	1081	0.09195	799	0.01007
980	0.13486	670	0.03151	830	0.10277	770	0.61998	1080	0.09226	800	0.00983
979	0.13474	671	0.03403	829	0.10336	771	0.65413	1079	0.09243	801	0.01035
978	0.13442	672	0.03691	828	0.10405	772	0.69656	1078	0.09272	802	0.00128
977	0.13423	673	0.03986	827	0.10446	773	0.71437	1077	0.09301	803	0.01246
976	0.13417	674	0.04266	826	0.10514	774	0.76746	1076	0.09338	804	0.01138
975	0.13401	675	0.0461	825	0.10561	775	0.79725	1075	0.09351	805	0.00374
974	0.13424	676	0.04986	824	0.10603	776	0.81931	1074	0.09381	806	0.0153
973	0.13415	677	0.05367	823	0.10652	777	0.83791	1073	0.09405	807	0.00649
972	0.13417	678	0.0586	822	0.10728	778	0.86488	1072	0.09449	808	0.00964
971	0.1341	679	0.06298	821	0.10798	779	0.92647	1071	0.09484	809	0.00299
970	0.13426	680	0.06834	820	0.10877	780	0.93106	1070	0.09514	810	0.01065
969	0.13438	681	0.07433	819	0.10942	781	0.94408	1069	0.09556	811	0.00881
968	0.13436	682	0.08086	818	0.11051	782	0.97505	1068	0.09591	812	0.00558
967	0.13436	683	0.08809	817	0.11126	783	0.97721	1067	0.09633	813	0.00489
966	0.13442	684	0.09618	816	0.11233	784	0.98072	1066	0.09671	814	0.01837
965	0.13426	685	0.10385	815	0.11345	785	1	1065	0.09719	815	0.0156
964	0.13431	686	0.11286	814	0.11488	786	0.97972	1064	0.09754	816	0.00383
963	0.13428	687	0.12361	813	0.11608	787	0.99622	1063	0.09808	817	0.01472
962	0.13414	688	0.13404	812	0.11789	788	0.98126	1062	0.09863	818	0.00832
961	0.13402	689	0.14549	811	0.11941	789	0.95994	1061	0.09908	819	0.00674
960	0.13403	690	0.15716	810	0.12129	790	0.96057	1060	0.09956	820	0.00488
959	0.13399	691	0.17117	809	0.12339	791	0.92956	1059	0.1002	821	0
958	0.13407	692	0.18735	808	0.12567	792	0.91732	1058	0.1006	822	0.00216
957	0.13405	693	0.20218	807	0.12819	793	0.89816	1057	0.10122	823	0.01157
956	0.13429	694	0.2186	806	0.13114	794	0.86837	1056	0.10168	824	0.01549
955	0.13449	695	0.23709	805	0.1342	795	0.85771	1055	0.10224	825	0.0148
954	0.13463	696	0.25624	804	0.13755	796	0.83823	1054	0.10275	826	0.0138
953	0.13478	697	0.27684	803	0.1418	797	0.82764	1053	0.10346	827	0.01036
952	0.13508	698	0.30005	802	0.14601	798	0.80692	1052	0.10432	828	0.01004
951	0.13535	699	0.3247	801	0.15078	799	0.7725	1051	0.10476	829	0.02015
950	0.13554	700	0.35018	800	0.15603	800	0.75054	1050	0.10549	830	0.01227
949	0.13571	701	0.37468	799	0.16181	801	0.71828	1049	0.1061	831	0.02001
948	0.13591	702	0.40381	798	0.16841	802	0.71105	1048	0.10691	832	0.00945
947	0.13601	703	0.43235	797	0.17556	803	0.66559	1047	0.10752	833	0.01365
946	0.13615	704	0.46377	796	0.18318	804	0.66329	1046	0.10832	834	0.01633
945	0.13628	705	0.49226	795	0.19174	805	0.61835	1045	0.10935	835	0.0209
944	0.13647	706	0.52255	794	0.20077	806	0.60226	1044	0.10989	836	0.01347
943	0.13646	707	0.55659	793	0.21079	807	0.59055	1043	0.11072	837	0.01577
942	0.1366	708	0.58987	792	0.2217	808	0.59003	1042	0.11155	838	0.01526
941	0.13673	709	0.62226	791	0.23292	809	0.56208	1041	0.11246	839	0.00561
940	0.13702	710	0.65508	790	0.24493	810	0.54581	1040	0.11334	840	0.01155
939	0.13735	711	0.68635	789	0.25763	811	0.5403	1039	0.11423	841	0.00853
938	0.13773	712	0.71852	788	0.27098	812	0.50855	1038	0.11527	842	0.01306
937	0.13811	713	0.75115	787	0.28458	813	0.50719	1037	0.11609	843	0.01739
936	0.13872	714	0.77996	786	0.29876	814	0.50632	1036	0.11712	844	0.01149
935	0.13909	715	0.80493	785	0.31346	815	0.48271	1035	0.11813	845	0.02091
934	0.13957	716	0.83617	784	0.32806	816	0.47702	1034	0.11909	846	0.01175
933	0.14007	717	0.86166	783	0.34288	817	0.47406	1033	0.1203	847	0.01381
932	0.14043	718	0.88676	782	0.35781	818	0.45795	1032	0.12127	848	0.02158
931	0.1408	719	0.90181	781	0.37228	819	0.43982	1031	0.12234	849	0.02
930	0.14101	720	0.92717	780	0.38653	820	0.45636	1030	0.1235	850	0.00791
929	0.14119	721	0.94278	779	0.40014	821	0.44094	1029	0.12478	851	0.01743
928	0.14156	722	0.96212	778	0.41347	822	0.41545	1028	0.12608	852	0.02165
927	0.1416	723	0.97241	777	0.42622	823	0.43569	1027	0.12713	853	0.01708
926	0.14198	724	0.97884	776	0.43821	824	0.39316	1026	0.12842	854	0.01595
925	0.14229	725	0.98911	775	0.44955	825	0.40492	1025	0.12982	855	0.02262
924	0.14286	726	0.99508	774	0.4604	826	0.3961	1024	0.13122	856	0.01084
923	0.14332	727	0.99519	773	0.47062	827	0.41504	1023	0.1324	857	0.01907
922	0.14384	728	0.99851	772	0.4798	828	0.39122	1022	0.13379	858	0.01986
921	0.14451	729	1	771	0.48845	829	0.39001	1021	0.1352	859	0.02029
920	0.14528	730	0.99464	770	0.49622	830	0.38392	1020	0.13683	860	0.01984
919	0.14592	731	0.99351	769	0.50346	831	0.37789	1019	0.13845	861	0.02549
918	0.14655	732	0.98534	768	0.51015	832	0.3357	1018	0.13996	862	0.01456
917	0.14711	733	0.98071	767	0.51618	833	0.39449	1017	0.14161	863	0.0209
916	0.1477	734	0.96597	766	0.52182	834	0.37888	1016	0.14334	864	0.02203
915	0.14808	735	0.95666	765	0.52693	835	0.34459	1015	0.14499	865	0.01676
914	0.14866	736	0.94599	764	0.53153	836	0.34713	1014	0.1468	866	0.024
913	0.14893	737	0.92694	763	0.53575	837	0.42683	1013	0.14863	867	0.02023
912	0.14926	738	0.91593	762	0.53975	838	0.28384	1012	0.15049	868	0.02292
911	0.14954	739	0.89812	761	0.54325	839	0.36113	1011	0.15238	869	0.0213
910	0.15003	740	0.87612	760	0.5463	840	0.31474	1010	0.15442	870	0.02191
909	0.15043	741	0.86117	759	0.54947	841	0.40865	1009	0.15653	871	0.02949
908	0.1511	742	0.84178	758	0.55224	842	0.34139	1008	0.15856	872	0.02082
907	0.15175	743	0.81699	757	0.5549	843	0.30473	1007	0.16068	873	0.02814
906	0.1528	744	0.79783	756	0.55742	844	0.15	1006	0.16296	874	0.02833
905	0.15347	745	0.77824	755	0.55961	845	0.15968	1005	0.1652	875	0.01974
904	0.15419	746	0.76141	754	0.56179	846	0.3164	1004	0.1676	876	0.02534
903	0.15507	747	0.73894	753	0.56402	847	0.21686	1003	0.17015	877	0.03182
902	0.15567	748	0.71589	752	0.56602	848	0.1421	1002	0.17277	878	0.02688
901	0.15633	749	0.69945	751	0.5678	849	-0.04318	1001	0.17512	879	0.02945
900	0.15704	750	0.6756	750	0.56966	850	0	1000	0.17778	880	0.03327
899	0.15757	751	0.65804	749	0.57168			999	0.18053	881	0.02319
898	0.15808	752	0.63998	748	0.57361			998	0.18351	882	0.02811
897	0.15855	753	0.61633	747	0.57532			997	0.18627	883	0.03214
896	0.15928	754	0.5964	746	0.57701			996	0.18915	884	0.03467
895	0.15997	755	0.57491	745	0.57883			995	0.19221	885	0.03435
894	0.16063	756	0.55713	744	0.58055			994	0.1953	886	0.03036
893	0.16139	757	0.53355	743	0.58217			993	0.19861	887	0.03127
892	0.16228	758	0.51698	742	0.58401			992	0.20214	888	0.03606
891	0.1632	759	0.49641	741	0.58583			991	0.2054	889	0.03328
890	0.1642	760	0.47762	740	0.58758			990	0.20865	890	0.03527
889	0.16518	761	0.46229	739	0.5892			989	0.21213	891	0.04035
888	0.16616	762	0.44468	738	0.59102			988	0.21565	892	0.04248
887	0.16693	763	0.42744	737	0.59287			987	0.21962	893	0.04004
886	0.16772	764	0.40727	736	0.59466			986	0.22357	894	0.0436
885	0.16862	765	0.3913	735	0.59645			985	0.2273	895	0.04182
884	0.16948	766	0.37574	734	0.59831			984	0.23116	896	0.04507
883	0.17032	767	0.35825	733	0.6003			983	0.23523	897	0.04122
882	0.17128	768	0.34302	732	0.60215			982	0.23924	898	0.04781
881	0.17201	769	0.32583	731	0.604			981	0.24357	899	0.04976
880	0.1729	770	0.30951	730	0.60592			980	0.24808	900	0.05509
879	0.17408	771	0.29826	729	0.60799			979	0.25218	901	0.05221
878	0.17506	772	0.281	728	0.60996			978	0.25625	902	0.05901
877	0.17617	773	0.26804	727	0.6119			977	0.2606	903	0.05921
876	0.17739	774	0.25841	726	0.61417			976	0.26511	904	0.05887
875	0.1784	775	0.24376	725	0.61633			975	0.26984	905	0.05907
874	0.17932	776	0.23093	724	0.61841			974	0.27439	906	0.06019
873	0.18039	777	0.22433	723	0.62048			973	0.27877	907	0.06716
872	0.1816	778	0.21464	722	0.62271			972	0.28343	908	0.06735
871	0.18261	779	0.20785	721	0.62491			971	0.28827	909	0.06859
870	0.18363	780	0.19872	720	0.62702			970	0.293	910	0.07309
869	0.18463	781	0.19046	719	0.62934			969	0.29748	911	0.07412
868	0.18572	782	0.18604	718	0.63163			968	0.30193	912	0.07704
867	0.18686	783	0.17844	717	0.63403			967	0.30654	913	0.08243
866	0.18794	784	0.17412	716	0.63648			966	0.3114	914	0.08443
865	0.18892	785	0.17103	715	0.63889			965	0.31613	915	0.08739
864	0.18991	786	0.16415	714	0.64131			964	0.32052	916	0.0899
863	0.19098	787	0.16168	713	0.64373			963	0.32507	917	0.09555
862	0.19207	788	0.15871	712	0.64611			962	0.32982	918	0.09708
861	0.19318	789	0.15366	711	0.64867			961	0.33425	919	0.10265
860	0.1932	790	0.14587	710	0.65136			960	0.33866	920	0.10434
859	0.19465	791	0.13543	709	0.65389			959	0.34297	921	0.10718
858	0.19597	792	0.12381	708	0.65643			958	0.34744	922	0.11167
857	0.19646	793	0.11173	707	0.65887			957	0.35194	923	0.1183
856	0.19792	794	0.10192	706	0.66129			956	0.35636	924	0.12153
855	0.19882	795	0.09022	705	0.66406			955	0.3605	925	0.1267
854	0.19994	796	0.08244	704	0.66681			954	0.36457	926	0.13193
853	0.20109	797	0.07726	703	0.66957			953	0.36868	927	0.13848
852	0.20194	798	0.07262	702	0.67241			952	0.37251	928	0.14029
851	0.20298	799	0.06778	701	0.67524			951	0.37639	929	0.14697
850	0.20364	800	0.06535	700	0.67802			950	0.38025	930	0.1555
849	0.20462	801	0.06124	699	0.68082			949	0.38403	931	0.15953
848	0.20559	802	0.0587	698	0.68383			948	0.38778	932	0.16633
847	0.20654	803	0.05602	697	0.68688			947	0.39126	933	0.17315
846	0.20781	804	0.0542	696	0.69007			946	0.39476	934	0.1812
845	0.20882	805	0.05062	695	0.69318			945	0.3983	935	0.18709
844	0.20991	806	0.04857	694	0.69621			944	0.40163	936	0.1956
843	0.21086	807	0.04688	693	0.69931			943	0.40492	937	0.19977
842	0.21182	808	0.04512	692	0.70234			942	0.40809	938	0.2114
841	0.21251	809	0.04278	691	0.70569			941	0.41113	939	0.2171
840	0.21314	810	0.04056	690	0.70912			940	0.41415	940	0.2282
839	0.21386	811	0.04068	689	0.71245			939	0.41697	941	0.23509
838	0.21446	812	0.03699	688	0.71579			938	0.41998	942	0.24537
837	0.21531	813	0.03675	687	0.71928			937	0.42276	943	0.256
836	0.21589	814	0.0355	686	0.7228			936	0.42554	944	0.26295
835	0.21678	815	0.03344	685	0.72609			935	0.42814	945	0.27531
834	0.21773	816	0.03331	684	0.72953			934	0.43064	946	0.28251
833	0.21846	817	0.03296	683	0.73313			933	0.43312	947	0.29271
832	0.21967	818	0.03136	682	0.73673			932	0.43563	948	0.30674
831	0.22026	819	0.03008	681	0.74045			931	0.43784	949	0.31563
830	0.22118	820	0.0296	680	0.74408			930	0.44016	950	0.32611
829	0.22168	821	0.02603	679	0.74786			929	0.44265	951	0.33797
828	0.22233	822	0.02873	678	0.75158			928	0.4449	952	0.35244
827	0.22314	823	0.02805	677	0.75517			927	0.44676	953	0.3632
826	0.22381	824	0.02749	676	0.75897			926	0.44908	954	0.37259
825	0.22449	825	0.02746	675	0.76283			925	0.45131	955	0.38986
824	0.22486	826	0.02586	674	0.76711			924	0.45303	956	0.4011
823	0.22542	827	0.0257	673	0.77121			923	0.45491	957	0.41278
822	0.2261	828	0.02682	672	0.77533			922	0.45707	958	0.42539
821	0.22699	829	0.02237	671	0.7793			921	0.45868	959	0.44243
820	0.22793	830	0.02468	670	0.78339			920	0.46076	960	0.4544
819	0.22877	831	0.02346	669	0.7879			919	0.46267	961	0.46638
818	0.22959	832	0.02404	668	0.79219			918	0.46429	962	0.48532
817	0.23025	833	0.02456	667	0.79642			917	0.46594	963	0.49542
816	0.23081	834	0.02185	666	0.80093			916	0.46778	964	0.51244
815	0.23141	835	0.02446	665	0.8053			915	0.46947	965	0.53018
814	0.23215	836	0.02057	664	0.80959			914	0.4711	966	0.5422
813	0.2327	837	0.01447	663	0.81398			913	0.47276	967	0.56269
812	0.23322	838	0.02015	662	0.81861			912	0.47432	968	0.57328
811	0.23388	839	0.00938	661	0.82304			911	0.47589	969	0.5928
810	0.23434	840	0.01581	660	0.82773			910	0.47755	970	0.60779
809	0.23511	841	0.01892	659	0.83259			909	0.47899	971	0.62674
808	0.23579	842	0.00463	658	0.83749			908	0.4806	972	0.63772
807	0.23643	843	0.02651	657	0.84207			907	0.48201	973	0.65409
806	0.23714	844	0.01111	656	0.84686			906	0.48338	974	0.6592
805	0.23786	845	0.02015	655	0.85185			905	0.48475	975	0.6678
804	0.23825	846	0.00367	654	0.85667			904	0.48635	976	0.67811
803	0.23869	847	0.01485	653	0.86182			903	0.48781	977	0.69224
802	0.23915	848	0.00933	652	0.86726			902	0.48894	978	0.70122
801	0.23979	849	0.03737	651	0.87247			901	0.49051	979	0.71529
800	0.24022	850	0	650	0.87778			900	0.49197	980	0.72948
799	0.24061			649	0.88303			899	0.49315	981	0.7457
798	0.24092			648	0.88846			898	0.49465	982	0.75971
797	0.24137			647	0.89394			897	0.49582	983	0.77633
796	0.24159			646	0.89981			896	0.49717	984	0.78833
795	0.24181			645	0.9057			895	0.49855	985	0.80039
794	0.2423			644	0.91131			894	0.49986	986	0.82232
793	0.24239			643	0.91723			893	0.50129	987	0.83313
792	0.24269			642	0.92318			892	0.50239	988	0.84725
791	0.24288			641	0.92889			891	0.50358	989	0.8611
790	0.2429			640	0.93486			890	0.50494	990	0.87382
789	0.24293			639	0.94107			889	0.50627	991	0.88309
788	0.243			638	0.94732			888	0.50757	992	0.89636
787	0.24273			637	0.95347			887	0.5088	993	0.91237
786	0.24259			636	0.95959			886	0.51005	994	0.91833
785	0.24246			635	0.96567			885	0.51127	995	0.92994
784	0.24229			634	0.97205			884	0.51259	996	0.93912
783	0.24191			633	0.97877			883	0.51356	997	0.94872
782	0.24169			632	0.98536			882	0.51508	998	0.95329
781	0.24148			631	0.99217			881	0.51622	999	0.96286
780	0.2411			630	0.99915			880	0.51742	1000	0.96349
779	0.24068			629	1.00585			879	0.51858	1001	0.97401
778	0.24049			628	1.01266			878	0.5199	1002	0.98381
777	0.23997			627	1.01994			877	0.52119	1003	0.98287
776	0.23953			626	1.0272			876	0.52229	1004	0.99244
775	0.23891			625	1.03469			875	0.52362	1005	0.993
774	0.2381			624	1.04267			874	0.52467	1006	0.99457
773	0.23739			623	1.05003			873	0.52589	1007	0.99742
772	0.23663			622	1.05768			872	0.52703	1008	0.99921
771	0.2359			621	1.06542			871	0.52837	1009	1
770	0.23535			620	1.07387			870	0.52971	1010	0.99833
769	0.2348			619	1.08186			869	0.53097	1011	0.99892
768	0.23409			618	1.08962			868	0.53204	1012	0.99897
767	0.2334			617	1.09811			867	0.53325	1013	0.99045
766	0.23278			616	1.10702			866	0.53461	1014	0.98942
765	0.23197			615	1.11566			865	0.53573	1015	0.98621
764	0.23114			614	1.12397			864	0.53685	1016	0.98368
763	0.23017			613	1.1326			863	0.53801	1017	0.97328
762	0.22913			612	1.14163			862	0.53944	1018	0.96899
761	0.22819			611	1.15007			861	0.54062	1019	0.96062
760	0.22717			610	1.15943			860	0.54161	1020	0.94673
759	0.22636			609	1.16849			859	0.5442	1021	0.94549
758	0.22554			608	1.17792			858	0.54478	1022	0.92927
757	0.22465			607	1.18718			857	0.5464	1023	0.91935
756	0.22396			606	1.19674			856	0.5473	1024	0.90882
755	0.22319			605	1.206			855	0.5484	1025	0.89578
754	0.22216			604	1.2157			854	0.54973	1026	0.8916
753	0.22096			603	1.22537			853	0.55107	1027	0.87255
752	0.21998			602	1.23474			852	0.55263	1028	0.8693
751	0.21899			601	1.24485			851	0.55351	1029	0.85443
750	0.21803			600	1.25452			850	0.55488	1030	0.84035
749	0.2171			599	1.26448			849	0.55621	1031	0.82598
748	0.21603			598	1.27443			848	0.55762	1032	0.80962
747	0.21504			597	1.28524			847	0.55906	1033	0.79895
746	0.21405			596	1.29626			846	0.56092	1034	0.78002
745	0.21308			595	1.3065			845	0.56208	1035	0.76544
744	0.2123			594	1.31735			844	0.56288	1036	0.74628
743	0.21146			593	1.32937			843	0.56437	1037	0.73473
742	0.21067			592	1.34054			842	0.56578	1038	0.72014
741	0.20973			591	1.3523			841	0.56696	1039	0.7053
740	0.2089			590	1.36358			840	0.5686	1040	0.68847
739	0.20812			589	1.37519			839	0.56989	1041	0.67521
738	0.20746			588	1.38713			838	0.57162	1042	0.6571
737	0.20696			587	1.4			837	0.57278	1043	0.64056
736	0.20639			586	1.41264			836	0.57411	1044	0.63226
735	0.20607			585	1.42457			835	0.57585	1045	0.6136
734	0.20602			584	1.43813			834	0.57752	1046	0.59736
733	0.20614			583	1.45164			833	0.5788	1047	0.58452
732	0.20663			582	1.46468			832	0.58019	1048	0.56699
731	0.20744			581	1.47828			831	0.58198	1049	0.54897
730	0.20836			580	1.49226			830	0.58377	1050	0.54129
729	0.20973			579	1.5062			829	0.5848	1051	0.52696
728	0.21158			578	1.5196			828	0.58647	1052	0.51389
727	0.21364			577	1.53504			827	0.58823	1053	0.49781
726	0.21644			576	1.54943			826	0.58958	1054	0.48488
725	0.21989			575	1.56355			825	0.59129	1055	0.47389
724	0.22405			574	1.57914			824	0.59306	1056	0.45924
723	0.22912			573	1.5949			823	0.59455	1057	0.44341
722	0.2351			572	1.61019			822	0.59616	1058	0.43573
721	0.24226			571	1.62631			821	0.59764	1059	0.41818
720	0.25052			570	1.64314			820	0.59927	1060	0.4095
719	0.25989			569	1.65833			819	0.60143	1061	0.39617
718	0.2705			568	1.67521			818	0.6028	1062	0.38608
717	0.2825			567	1.69099			817	0.60493	1063	0.37535
716	0.29571			566	1.70935			816	0.60643	1064	0.36201
715	0.31042			565	1.72591			815	0.60842	1065	0.35029
714	0.32704			564	1.74167			814	0.61037	1066	0.34129
713	0.34503			563	1.76074			813	0.61222	1067	0.3336
712	0.36419			562	1.77791			812	0.61414	1068	0.32106
711	0.38452			561	1.79735			811	0.61596	1069	0.31468
710	0.40648			560	1.81456			810	0.61788	1070	0.30659
709	0.42962			559	1.83447			809	0.61979	1071	0.29522
708	0.45329			558	1.85393			808	0.62181	1072	0.28779
707	0.47729			557	1.87186			807	0.6239	1073	0.27931
706	0.50128			556	1.89117			806	0.62562	1074	0.27172
705	0.52546			555	1.91394			805	0.62787	1075	0.2625
704	0.54962			554	1.93138			804	0.62983	1076	0.25579
703	0.57321			553	1.95383			803	0.63231	1077	0.24953
702	0.59566			552	1.97112			802	0.63412	1078	0.24224
701	0.61696			551	1.99579			801	0.63631	1079	0.23544
700	0.63732			550	2.0189			800	0.6385	1080	0.22515
699	0.65622			549	2.03728			799	0.6406	1081	0.22044
698	0.67386			548	2.06037			798	0.64269	1082	0.21374
697	0.68962			547	2.08376			797	0.64522	1083	0.20804
696	0.70367			546	2.10481			796	0.64747	1084	0.20206
695	0.71695			545	2.12825			795	0.6497	1085	0.19634
694	0.72857			544	2.15106			794	0.65222	1086	0.19052
693	0.73869			543	2.17135			793	0.65491	1087	0.18629
692	0.74805			542	2.19623			792	0.65713	1088	0.18147
691	0.75602			541	2.22188			791	0.65959	1089	0.17471
690	0.76292			540	2.24234			790	0.66191	1090	0.16921
689	0.76902			539	2.26588			789	0.66451	1091	0.16316
688	0.77473			538	2.29131			788	0.66704	1092	0.16168
687	0.77927			537	2.32425			787	0.66974	1093	0.15528
686	0.78307			536	2.34477			786	0.67235	1094	0.15109
685	0.78707			535	2.36611			785	0.67476	1095	0.14681
684	0.79047			534	2.3961			784	0.67749	1096	0.1423
683	0.79335			533	2.42285			783	0.68023	1097	0.13941
682	0.7957			532	2.45252			782	0.68298	1098	0.13358
681	0.79791			531	2.47608			781	0.68563	1099	0.13185
680	0.80027			530	2.49987			780	0.68849	1100	0.12879
679	0.80249			529	2.52299			779	0.69132	1101	0.12596
678	0.80457			528	2.55458			778	0.69422	1102	0.12076
677	0.80695			527	2.57285			777	0.69716	1103	0.11949
676	0.80863			526	2.59883			776	0.7001	1104	0.1157
675	0.81038			525	2.63706			775	0.70331	1105	0.11142
674	0.81279			524	2.65583			774	0.70623	1106	0.10961
673	0.81431			523	2.69339			773	0.70939	1107	0.10683
672	0.81631			522	2.7144			772	0.71213	1108	0.10259
671	0.8186			521	2.74258			771	0.71504	1109	0.10119
670	0.82037			520	2.76413			770	0.71859	1110	0.09864
669	0.82276			519	2.79168			769	0.72194	1111	0.09571
668	0.8245			518	2.81634			768	0.72539	1112	0.09253
667	0.8265			517	2.8442			767	0.72857	1113	0.09182
666	0.82905			516	2.85878			766	0.73179	1114	0.08889
665	0.83101			515	2.87704			765	0.73543	1115	0.08719
664	0.83358			514	2.90346			764	0.73886	1116	0.08664
663	0.83585			513	2.94088			763	0.74221	1117	0.08278
662	0.83817			512	2.94379			762	0.74566	1118	0.08146
661	0.84075			511	2.98361			761	0.74905	1119	0.07914
660	0.84283			510	3.01778			760	0.75266	1120	0.07734
659	0.84565			509	3.04332			759	0.75619	1121	0.07649
658	0.84822			508	3.06072			758	0.75988	1122	0.07439
657	0.85121			507	3.06846			757	0.76372	1123	0.07121
656	0.85387			506	3.07857			756	0.76719	1124	0.06978
655	0.85668			505	3.09293			755	0.77129	1125	0.06887
654	0.85954			504	3.12633			754	0.77507	1126	0.0679
653	0.86217			503	3.13037			753	0.77882	1127	0.06536
652	0.86469			502	3.17191			752	0.78276	1128	0.06424
651	0.86758			501	3.19156			751	0.78678	1129	0.0621
650	0.87095			500	3.19726			750	0.79081	1130	0.06343
649	0.87402			499	3.22298			749	0.79459	1131	0.06047
648	0.87743			498	3.19998			748	0.79868	1132	0.05925
647	0.88008			497	3.21279			747	0.80261	1133	0.05813
646	0.88349			496	3.26396			746	0.80659	1134	0.0573
645	0.88734			495	3.23382			745	0.81091	1135	0.05762
644	0.89013			494	3.26481			744	0.81526	1136	0.05474
643	0.89371			493	3.23403			743	0.81966	1137	0.05326
642	0.89745			492	3.26153			742	0.82396	1138	0.05324
641	0.90061			491	3.27211			741	0.82846	1139	0.05189
640	0.904			490	3.27139			740	0.8327	1140	0.05093
639	0.90773			489	3.35967			739	0.83725	1141	0.0504
638	0.91187			488	3.3378			738	0.8417	1142	0.04995
637	0.91545			487	3.31127			737	0.84608	1143	0.04942
636	0.91978			486	3.36346			736	0.85061	1144	0.0488
635	0.92334			485	3.37351			735	0.85493	1145	0.04875
634	0.92756			484	3.32181			734	0.86013	1146	0.04591
633	0.93206			483	3.33431			733	0.86494	1147	0.04662
632	0.93559			482	3.33084			732	0.86943	1148	0.04641
631	0.94003			481	3.32121			731	0.8743	1149	0.04446
630	0.94384			480	3.37545			730	0.87902	1150	0.04512
629	0.9482			479	3.3536			729	0.88396
628	0.95309			478	3.38364			728	0.88863
627	0.95691			477	3.38459			727	0.89388
626	0.96136			476	3.33426			726	0.89901
625	0.96556			475	3.34329			725	0.90419
624	0.96978			474	3.32097			724	0.90929
623	0.97454			473	3.39206			723	0.91437
622	0.97902			472	3.41929			722	0.91961
621	0.98366			471	3.34762			721	0.92454
620	0.98856			470	3.37106			720	0.9302
619	0.9927			469	3.36751			719	0.93569
618	0.99791			468	3.34991			718	0.94136
617	1.00322			467	3.34017			717	0.94672
616	1.00763			466	3.34593			716	0.95194
615	1.01258			465	3.36021			715	0.95782
614	1.01743			464	3.38872			714	0.96347
613	1.02297			463	3.35723			713	0.9692
612	1.02793			462	3.35688			712	0.97485
611	1.03353			461	3.35756			711	0.98039
610	1.0385			460	3.3362			710	0.98629
609	1.04386			459	3.33898			709	0.99243
608	1.05016			458	3.37639			708	0.99847
607	1.05512			457	3.40409			707	1.00444
606	1.06072			456	3.36483			706	1.01045
605	1.0659			455	3.34434			705	1.01692
604	1.07196			454	3.34738			704	1.0233
603	1.07888			453	3.28719			703	1.02979
602	1.08457			452	3.36001			702	1.03663
601	1.09043			451	3.3742			701	1.04287
600	1.09654			450	3.34471			700	1.0493
599	1.10262			449	3.3796			699	1.05583
598	1.10989			448	3.43799			698	1.06228
597	1.11477			447	3.42622			697	1.06946
596	1.12245			446	3.34214			696	1.07671
595	1.12871			445	3.36045			695	1.08347
594	1.13524			444	3.37868			694	1.09058
593	1.14224			443	3.36988			693	1.09757
592	1.14938			442	3.39606			692	1.105
591	1.15693			441	3.40412			691	1.11236
590	1.16313			440	3.39914			690	1.11949
589	1.17082			439	3.40744			689	1.12663
588	1.17901			438	3.37676			688	1.13444
587	1.18511			437	3.35124			687	1.14252
586	1.19362			436	3.40209			686	1.14986
585	1.20132			435	3.45558			685	1.15776
584	1.20946			434	3.44069			684	1.16527
583	1.21633			433	3.46076			683	1.17376
582	1.22598			432	3.46337			682	1.18191
581	1.23471			431	3.43639			681	1.1895
580	1.24225			430	3.40243			680	1.19846
579	1.25022			429	3.41199			679	1.20684
578	1.26021			428	3.43717			678	1.21559
577	1.26924			427	3.4344			677	1.22395
576	1.27851			426	3.41893			676	1.23252
575	1.28722			425	3.40884			675	1.24141
574	1.29723			424	3.4553			674	1.25068
573	1.30703			423	3.4705			673	1.25995
572	1.31583			422	3.45371			672	1.26955
571	1.32679			421	3.42321			671	1.27858
570	1.33721			420	3.46155			670	1.28799
569	1.3468			419	3.51923			669	1.29791
568	1.35798			418	3.45721			668	1.30745
567	1.36633			417	3.41028			667	1.31803
566	1.37792			416	3.39547			666	1.32755
565	1.39023			415	3.43009			665	1.33657
564	1.3991			414	3.39401			664	1.34734
563	1.41237			413	3.40228			663	1.3575
562	1.4218			412	3.47455			662	1.36901
561	1.43399			411	3.4413			661	1.37978
560	1.44822			410	3.44122			660	1.3901
559	1.45852			409	3.41902			659	1.40144
558	1.47166			408	3.42397			658	1.41275
557	1.48187			407	3.44348			657	1.42341
556	1.49653			406	3.43017			656	1.43452
555	1.50753			405	3.40724			655	1.44692
554	1.52048			404	3.37502			654	1.45864
553	1.53546			403	3.41439			653	1.47066
552	1.54614			402	3.43609			652	1.48218
551	1.56195			401	3.42294			651	1.49584
550	1.57546			400	3.45462			650	1.5077
549	1.59039			399	3.49025			649	1.51891
548	1.60399			398	3.46828			648	1.5333
547	1.61647			397	3.48406			647	1.54499
546	1.63403			396	3.48234			646	1.55735
545	1.64824			395	3.46348			645	1.57175
544	1.66274			394	3.46188			644	1.58478
543	1.67755			393	3.44121			643	1.59851
542	1.69409			392	3.44512			642	1.61325
541	1.71209			391	3.53289			641	1.62611
540	1.72357			390	3.48436			640	1.64145
539	1.74147			389	3.45556			639	1.65485
538	1.75597			388	3.43383			638	1.66961
537	1.77668			387	3.43762			637	1.6846
536	1.79072			386	3.42689			636	1.69709
535	1.81038			385	3.41774			635	1.71462
534	1.82447			384	3.4344			634	1.72971
533	1.8454			383	3.47434			633	1.74486
532	1.86162			382	3.50882			632	1.7591
531	1.87943			381	3.49792			631	1.77634
530	1.90311			380	3.47244			630	1.7942
529	1.91822			379	3.46073			629	1.80934
528	1.93986			378	3.48417			628	1.82688
527	1.96226			377	3.5242			627	1.84337
526	1.9782			376	3.50325			626	1.8618
525	1.9972			375	3.50273			625	1.87695
524	2.02259			374	3.47959			624	1.8952
523	2.04633			373	3.47187			623	1.91566
522	2.06419			372	3.56581			622	1.92958
521	2.08883			371	3.47664			621	1.95167
520	2.1151			370	3.53218			620	1.96605
519	2.13484			369	3.58095			619	1.99099
518	2.15381			368	3.4904			618	2.00646
517	2.18147			367	3.465			617	2.02357
516	2.20246			366	3.48336			616	2.04694
515	2.22927			365	3.63442			615	2.06173
514	2.24945			364	3.52941			614	2.08907
513	2.27593			363	3.42473			613	2.10331
512	2.29808			362	3.50412			612	2.12614
511	2.32473			361	3.51617			611	2.15138
510	2.34158			360	3.49796			610	2.16755
509	2.36996			359	3.52935			609	2.19258
508	2.38712			358	3.49319			608	2.2027
507	2.42445			357	3.52243			607	2.23774
506	2.43963			356	3.5004			606	2.25591
505	2.46354			355	3.39978			605	2.27842
504	2.48574			354	3.44873			604	2.30525
503	2.502			353	3.46873			603	2.31841
502	2.53566			352	3.4745			602	2.35602
501	2.55821			351	3.47251			601	2.3602
500	2.57037			350	3.38085			600	2.40969
				349	3.50544			599	2.42267
				348	3.50581			598	2.4342
				347	3.47692			597	2.47011
				346	3.52433			596	2.48192
				345	3.54172			595	2.54694
				344	3.39817			594	2.54057
				343	3.4408			593	2.58637
				342	3.43765			592	2.60818
				341	3.52825			591	2.60611
				340	3.52819			590	2.6659
				339	3.44559			589	2.6767
				338	3.5073			588	2.73401
				337	3.49983			587	2.73752
				336	3.38148			586	2.76994
				335	3.446			585	2.78752
				334	3.58178			584	2.80675
				333	3.57341			583	2.85622
				332	3.54442			582	2.88684
				331	3.53869			581	2.97694
				330	3.55082			580	2.91145
				329	3.46703			579	3.0092
				328	3.44252			578	3.0146
				327	3.49844			577	3.0049
				326	3.38885			576	3.13451
				325	3.56783			575	3.08469
				324	3.75279			574	3.20778
				323	3.38402			573	3.15239
				322	3.43272			572	3.15696
				321	3.4386			571	3.30687
				320	3.75665			570	3.23766
				319	3.08945			569	3.33127
				318	10			568	3.36532
				317	3.4844			567	3.46619
				316	3.5499			566	3.39431
				315	10			565	3.50314
				314	3.12556			564	3.38846
				313	10			563	3.48589
				312	10			562	3.67103
				311	10			561	3.62279
				310	10			560	3.4922
				309	2.21119			559	3.72565
				308	10			558	3.85285
				307	0.75503			557	3.60475
				306	10			556	4.04348
				305	0.57503			555	3.52525
				304	-0.26627			554	3.97017
				303	0.41791			553	3.89665
				302	4.85387			552	3.70649
				301	10			551	4.17657
				300	10			550	3.70173
								549	10
								548	4.04329
								547	3.89273
								546	4.05831
								545	3.91444
								544	4.68137
								543	3.97379
								542	10
								541	3.96945
								540	3.8995
								539	4.03786
								538	4.09018
								537	4.45061
								536	4.13073
								535	10
								534	4.03762
								533	4.13699
								532	4.40233
								531	10
								530	10
								529	4.16901
								528	4.27433
								527	4.60167
								526	4.10678
								525	4.37991
								524	5.02748
								523	4.20355
								522	10
								521	5.07837
								520	10
								519	10
								518	3.89493
								517	4.77692
								516	4.72551
								515	10
								514	10
								513	4.20205
								512	10
								511	3.9751
								510	4.70031
								509	10
								508	4.34471
								507	10
								506	10
								505	10
								504	4.02236
								503	4.63382
								502	10
								501	4.93423
								500	10
								499	4.30331
								498	10
								497	4.15587
								496	4.35213
								495	10
								494	4.14932
								493	10
								492	4.37363
								491	4.1066
								490	4.19072
								489	4.27726
								488	10
								487	4.61465
								486	10
								485	10
								484	4.74685
								483	4.43368
								482	4.53122
								481	4.0391
								480	4.50139
								479	10
								478	4.63549
								477	10
								476	10
								475	10
								474	4.67603
								473	10
								472	10
								471	4.57862
								470	4.72106
								469	4.06751
								468	5.02131
								467	4.61338
								466	10
								465	10
								464	4.28358
								463	10
								462	4.67208
								461	10
								460	4.93083
								459	10
								458	10
								457	4.18621
								456	10
								455	4.47996
								454	10
								453	10
								452	10
								451	10
								450	3.98394
								449	10
								448	10
								447	10
								446	10
								445	4.37951
								444	4.24658
								443	4.62871
								442	10
								441	10
								440	4.76637
								439	4.69145
								438	10
								437	10
								436	10
								435	4.85577
								434	4.79339
								433	10
								432	10
								431	5.06597
								430	4.19808
								429	4.85484
								428	4.82256
								427	10
								426	10
								425	4.64603
								424	4.25202
								423	4.66689
								422	10
								421	10
								420	4.73703
								419	10
								418	10
								417	4.62463
								416	4.79091
								415	4.05835
								414	10
								413	10
								412	10
								411	5.3642
								410	4.06847
								409	4.32255
								408	10
								407	5.26664
								406	4.55058
								405	10
								404	10
								403	10
								402	4.03558
								401	4.26592
								400	10
								399	10
								398	10
								397	4.81798
								396	10
								395	5.66278
								394	4.26467
								393	10
								392	10
								391	10
								390	10
								389	10
								388	4.84879
								387	4.04349
								386	4.1989
								385	4.53077
								384	10
								383	4.44332
								382	5.05855
								381	4.45634
								380	10
								379	4.84733
								378	10
								377	10
								376	4.88626
								375	4.76065
								374	4.00513
								373	4.40733
								372	4.75893
								371	5.48546
								370	10
								369	5.2625
								368	10
								367	5.96044
								366	3.98674
								365	10
								364	10
								363	10
								362	10
								361	4.23257
								360	10
								359	10
								358	4.04574
								357	10
								356	4.11966
								355	10
								354	10
								353	3.99366
								352	10
								351	4.13784
								350	4.59943
								349	10
								348	10
								347	10
								346	10
								345	4.56367
								344	4.96652
								343	4.33579
								342	10
								341	10
								340	4.02003
								339	10
								338	5.39908
								337	3.87815
								336	10
								335	10
								334	10
								333	4.22255
								332	10
								331	10
								330	3.88501
								329	4.06612
								328	4.09659
								327	10
								326	10
								325	10
								324	3.46214
								323	3.32204
								322	10
								321	3.42886
								320	10
								319	10
								318	10
								317	2.65487
								316	10
								315	10
								314	10
								313	10
								312	2.02459
								311	1.89305
								310	10
								309	1.53269
								308	10
								307	0.64564
								306	10
								305	10
								304	0.07839
								303	10
								302	4.58503
								301	10
								300	10

## Sheet: Figure 1b
2theta	counts 1.73 eV	2theta	counts 1.57 eV	2theta	counts 1.23 eV
10.0021	2514	9.9983	2561	9.9983	2315
10.0527	2553	10.0489	2551	10.0489	2285
10.1032	2425	10.0994	2628	10.0994	2285
10.1538	2451	10.15	2439	10.15	2327
10.2043	2508	10.2005	2346	10.2005	2299
10.2549	2561	10.2511	2478	10.2511	2297
10.3055	2538	10.3017	2412	10.3017	2321
10.356	2443	10.3522	2545	10.3522	2329
10.4066	2518	10.4028	2601	10.4028	2334
10.4571	2575	10.4533	2456	10.4533	2365
10.5077	2482	10.5039	2295	10.5039	2290
10.5583	2569	10.5545	2537	10.5545	2329
10.6088	2554	10.605	2559	10.605	2452
10.6594	2579	10.6556	2504	10.6556	2456
10.7099	2619	10.7061	2619	10.7061	2421
10.7605	2562	10.7567	2495	10.7567	2383
10.8111	2673	10.8073	2510	10.8073	2409
10.8616	2520	10.8578	2414	10.8578	2393
10.9122	2566	10.9084	2395	10.9084	2339
10.9627	2628	10.9589	2517	10.9589	2400
11.0133	2555	11.0095	2626	11.0095	2465
11.0639	2676	11.0601	2543	11.0601	2504
11.1144	2698	11.1106	2552	11.1106	2379
11.165	2679	11.1612	2454	11.1612	2350
11.2155	2805	11.2117	2378	11.2117	2387
11.2661	2760	11.2623	2382	11.2623	2364
11.3167	2921	11.3129	2510	11.3129	2446
11.3672	2872	11.3634	2500	11.3634	2348
11.4178	3042	11.414	2707	11.414	2438
11.4683	2905	11.4645	2693	11.4645	2423
11.5189	2894	11.5151	2698	11.5151	2475
11.5695	2749	11.5657	2709	11.5657	2367
11.62	2581	11.6162	2642	11.6162	2359
11.6706	2613	11.6668	2538	11.6668	2391
11.7211	2609	11.7173	2510	11.7173	2431
11.7717	2652	11.7679	2530	11.7679	2311
11.8223	2643	11.8185	2605	11.8185	2442
11.8728	2629	11.869	2634	11.869	2331
11.9234	2640	11.9196	2547	11.9196	2323
11.9739	2566	11.9701	2585	11.9701	2291
12.0245	2576	12.0207	2539	12.0207	2382
12.0751	2535	12.0713	2466	12.0713	2250
12.1256	2502	12.1218	2555	12.1218	2380
12.1762	2553	12.1724	2565	12.1724	2341
12.2268	2552	12.2229	2589	12.2229	2304
12.2773	2539	12.2735	2647	12.2735	2330
12.3279	2534	12.3241	2572	12.3241	2378
12.3784	2529	12.3746	2554	12.3746	2336
12.429	2567	12.4252	2613	12.4252	2315
12.4796	2627	12.4757	2565	12.4757	2348
12.5301	2604	12.5263	2667	12.5263	2382
12.5807	2532	12.5769	2918	12.5769	2411
12.6312	2626	12.6274	3234	12.6274	2434
12.6818	2784	12.678	2971	12.678	2690
12.7324	3036	12.7285	2951	12.7285	3105
12.7829	3174	12.7791	2759	12.7791	2706
12.8335	2990	12.8297	2718	12.8297	2478
12.884	2834	12.8802	2594	12.8802	2412
12.9346	2954	12.9308	2736	12.9308	2363
12.9852	2786	12.9813	2651	12.9813	2380
13.0357	2742	13.0319	2798	13.0319	2285
13.0863	2557	13.0825	2780	13.0825	2310
13.1368	2507	13.133	2738	13.133	2186
13.1874	2546	13.1836	2699	13.1836	2313
13.238	2518	13.2341	2811	13.2341	2409
13.2885	2643	13.2847	2777	13.2847	2263
13.3391	2569	13.3353	2773	13.3353	2317
13.3896	2614	13.3858	2826	13.3858	2272
13.4402	2629	13.4364	2928	13.4364	2256
13.4908	2645	13.487	3148	13.487	2392
13.5413	2534	13.5375	3318	13.5375	2279
13.5919	2576	13.5881	3489	13.5881	2404
13.6424	2588	13.6386	3823	13.6386	2621
13.693	2665	13.6892	4074	13.6892	2707
13.7436	2619	13.7398	4375	13.7398	2824
13.7941	2686	13.7903	5192	13.7903	2775
13.8447	2827	13.8409	7051	13.8409	2859
13.8952	2938	13.8914	12305	13.8914	3227
13.9458	3094	13.942	24787	13.942	3929
13.9964	3174	13.9926	40687	13.9926	7780
14.0469	3616	14.0431	32097	14.0431	24866
14.0975	3958	14.0937	13068	14.0937	58479
14.148	4679	14.1442	6706	14.1442	32314
14.1986	7029	14.1948	4951	14.1948	6875
14.2492	14496	14.2454	4229	14.2454	3674
14.2997	27050	14.2959	3836	14.2959	3176
14.3503	27218	14.3465	3442	14.3465	3027
14.4008	12550	14.397	3139	14.397	2914
14.4514	5644	14.4476	2949	14.4476	2758
14.502	4072	14.4982	3043	14.4982	2657
14.5525	3493	14.5487	2917	14.5487	2456
14.6031	3113	14.5993	2789	14.5993	2456
14.6536	3082	14.6498	2744	14.6498	2397
14.7042	2930	14.7004	2734	14.7004	2344
14.7548	2789	14.751	2669	14.751	2388
14.8053	2658	14.8015	2670	14.8015	2417
14.8559	2664	14.8521	2708	14.8521	2412
14.9064	2682	14.9026	2643	14.9026	2368
14.957	2646	14.9532	2622	14.9532	2316
15.0076	2548	15.0038	2711	15.0038	2410
15.0581	2636	15.0543	2652	15.0543	2378
15.1087	2535	15.1049	2669	15.1049	2417
15.1592	2419	15.1554	2594	15.1554	2317
15.2098	2528	15.206	2439	15.206	2358
15.2604	2472	15.2566	2480	15.2566	2350
15.3109	2430	15.3071	2528	15.3071	2298
15.3615	2360	15.3577	2655	15.3577	2400
15.412	2454	15.4082	2592	15.4082	2249
15.4626	2539	15.4588	2560	15.4588	2278
15.5132	2576	15.5094	2613	15.5094	2280
15.5637	2508	15.5599	2570	15.5599	2223
15.6143	2510	15.6105	2511	15.6105	2325
15.6648	2444	15.661	2520	15.661	2303
15.7154	2433	15.7116	2392	15.7116	2371
15.766	2383	15.7622	2521	15.7622	2260
15.8165	2493	15.8127	2451	15.8127	2214
15.8671	2386	15.8633	2573	15.8633	2253
15.9176	2460	15.9138	2470	15.9138	2299
15.9682	2405	15.9644	2529	15.9644	2222
16.0188	2376	16.015	2447	16.015	2195
16.0693	2505	16.0655	2421	16.0655	2190
16.1199	2440	16.1161	2463	16.1161	2375
16.1704	2386	16.1666	2491	16.1666	2111
16.221	2429	16.2172	2565	16.2172	2305
16.2716	2425	16.2678	2559	16.2678	2248
16.3221	2310	16.3183	2530	16.3183	2332
16.3727	2459	16.3689	2543	16.3689	2201
16.4232	2371	16.4194	2621	16.4194	2281
16.4738	2509	16.47	2582	16.47	2173
16.5244	2356	16.5206	2491	16.5206	2162
16.5749	2454	16.5711	2457	16.5711	2232
16.6255	2391	16.6217	2522	16.6217	2274
16.676	2406	16.6722	2450	16.6722	2267
16.7266	2388	16.7228	2588	16.7228	2173
16.7772	2312	16.7734	2505	16.7734	2243
16.8277	2409	16.8239	2540	16.8239	2159
16.8783	2471	16.8745	2424	16.8745	2195
16.9288	2395	16.925	2508	16.925	2244
16.9794	2354	16.9756	2521	16.9756	2173
17.03	2434	17.0262	2448	17.0262	2146
17.0805	2310	17.0767	2521	17.0767	2168
17.1311	2348	17.1273	2547	17.1273	2220
17.1816	2452	17.1778	2610	17.1778	2188
17.2322	2420	17.2284	2515	17.2284	2172
17.2828	2315	17.279	2554	17.279	2158
17.3333	2393	17.3295	2582	17.3295	2197
17.3839	2375	17.3801	2457	17.3801	2213
17.4344	2354	17.4306	2599	17.4306	2250
17.485	2495	17.4812	2624	17.4812	2132
17.5356	2431	17.5318	2525	17.5318	2254
17.5861	2436	17.5823	2614	17.5823	2128
17.6367	2383	17.6329	2488	17.6329	2351
17.6872	2353	17.6834	2529	17.6834	2183
17.7378	2427	17.734	2510	17.734	2220
17.7884	2428	17.7846	2525	17.7846	2177
17.8389	2408	17.8351	2635	17.8351	2131
17.8895	2518	17.8857	2560	17.8857	2161
17.94	2434	17.9362	2585	17.9362	2216
17.9906	2457	17.9868	2509	17.9868	2185
18.0412	2418	18.0374	2553	18.0374	2242
18.0917	2500	18.0879	2545	18.0879	2142
18.1423	2420	18.1385	2596	18.1385	2189
18.1928	2327	18.189	2537	18.189	2194
18.2434	2446	18.2396	2542	18.2396	2232
18.294	2448	18.2902	2574	18.2902	2044
18.3445	2453	18.3407	2620	18.3407	2174
18.3951	2458	18.3913	2550	18.3913	2199
18.4456	2438	18.4418	2587	18.4418	2161
18.4962	2444	18.4924	2566	18.4924	2139
18.5468	2482	18.543	2665	18.543	2156
18.5973	2445	18.5935	2573	18.5935	2154
18.6479	2460	18.6441	2555	18.6441	2225
18.6984	2528	18.6946	2644	18.6946	2263
18.749	2439	18.7452	2667	18.7452	2173
18.7996	2472	18.7958	2633	18.7958	2195
18.8501	2593	18.8463	2553	18.8463	2247
18.9007	2512	18.8969	2646	18.8969	2226
18.9512	2449	18.9474	2572	18.9474	2306
19.0018	2468	18.998	2638	18.998	2306
19.0524	2487	19.0486	2637	19.0486	2250
19.1029	2500	19.0991	2599	19.0991	2213
19.1535	2503	19.1497	2707	19.1497	2295
19.204	2546	19.2002	2730	19.2002	2237
19.2546	2571	19.2508	2646	19.2508	2252
19.3052	2523	19.3014	2569	19.3014	2260
19.3557	2555	19.3519	2801	19.3519	2249
19.4063	2514	19.4025	2694	19.4025	2227
19.4569	2575	19.453	2792	19.453	2274
19.5074	2489	19.5036	2600	19.5036	2306
19.558	2491	19.5542	2717	19.5542	2238
19.6085	2523	19.6047	2798	19.6047	2328
19.6591	2635	19.6553	2784	19.6553	2216
19.7097	2540	19.7058	2918	19.7058	2298
19.7602	2598	19.7564	3232	19.7564	2363
19.8108	2555	19.807	4498	19.807	2279
19.8613	2561	19.8575	5273	19.8575	2401
19.9119	2663	19.9081	4338	19.9081	2987
19.9625	2609	19.9586	3278	19.9586	3398
20.013	2801	20.0092	2881	20.0092	2976
20.0636	2582	20.0598	2971	20.0598	2423
20.1141	2863	20.1103	2821	20.1103	2301
20.1647	3156	20.1609	2876	20.1609	2301
20.2153	4286	20.2114	2851	20.2114	2289
20.2658	5804	20.262	2754	20.262	2374
20.3164	5404	20.3126	2797	20.3126	2426
20.3669	3968	20.3631	2849	20.3631	2297
20.4175	3142	20.4137	2784	20.4137	2372
20.4681	2806	20.4642	2791	20.4642	2353
20.5186	2778	20.5148	2825	20.5148	2407
20.5692	2806	20.5654	2834	20.5654	2381
20.6197	2698	20.6159	2742	20.6159	2474
20.6703	2667	20.6665	2733	20.6665	2357
20.7209	2626	20.7171	2825	20.7171	2328
20.7714	2709	20.7676	2855	20.7676	2242
20.822	2707	20.8182	2856	20.8182	2240
20.8725	2673	20.8687	2880	20.8687	2292
20.9231	2758	20.9193	2785	20.9193	2373
20.9737	2617	20.9699	2831	20.9699	2464
21.0242	2719	21.0204	2939	21.0204	2415
21.0748	2697	21.071	2830	21.071	2400
21.1253	2711	21.1215	2927	21.1215	2425
21.1759	2800	21.1721	2990	21.1721	2502
21.2265	2782	21.2227	2913	21.2227	2436
21.277	2770	21.2732	2920	21.2732	2504
21.3276	2797	21.3238	3056	21.3238	2575
21.3781	2849	21.3743	2964	21.3743	2636
21.4287	2843	21.4249	2934	21.4249	2515
21.4793	2838	21.4755	3008	21.4755	2543
21.5298	2746	21.526	2919	21.526	2411
21.5804	2783	21.5766	2970	21.5766	2461
21.6309	2712	21.6271	2947	21.6271	2525
21.6815	2836	21.6777	2993	21.6777	2458
21.7321	2710	21.7283	2924	21.7283	2402
21.7826	2783	21.7788	2964	21.7788	2383
21.8332	2608	21.8294	2950	21.8294	2546
21.8837	2790	21.8799	3051	21.8799	2435
21.9343	2799	21.9305	3200	21.9305	2492
21.9849	2716	21.9811	3033	21.9811	2393
22.0354	2764	22.0316	3084	22.0316	2597
22.086	2737	22.0822	3025	22.0822	2519
22.1365	2728	22.1327	3054	22.1327	2573
22.1871	2674	22.1833	3006	22.1833	2383
22.2377	2650	22.2339	3051	22.2339	2483
22.2882	2702	22.2844	3038	22.2844	2472
22.3388	2677	22.335	3175	22.335	2474
22.3893	2675	22.3855	3021	22.3855	2469
22.4399	2638	22.4361	3048	22.4361	2521
22.4905	2778	22.4867	3040	22.4867	2458
22.541	2771	22.5372	3146	22.5372	2353
22.5916	2675	22.5878	3080	22.5878	2505
22.6421	2813	22.6383	3053	22.6383	2549
22.6927	2845	22.6889	3224	22.6889	2487
22.7433	2789	22.7395	3178	22.7395	2513
22.7938	2860	22.79	3000	22.79	2473
22.8444	2721	22.8406	3102	22.8406	2528
22.8949	2833	22.8911	3109	22.8911	2520
22.9455	2846	22.9417	3142	22.9417	2564
22.9961	2797	22.9923	3071	22.9923	2473
23.0466	2854	23.0428	3122	23.0428	2435
23.0972	2874	23.0934	3241	23.0934	2450
23.1477	2781	23.1439	3072	23.1439	2458
23.1983	2653	23.1945	3132	23.1945	2601
23.2489	2830	23.2451	3107	23.2451	2374
23.2994	2824	23.2956	3187	23.2956	2419
23.35	2895	23.3462	3188	23.3462	2575
23.4005	2813	23.3967	3199	23.3967	2485
23.4511	2839	23.4473	3140	23.4473	2481
23.5017	2755	23.4979	3212	23.4979	2433
23.5522	2799	23.5484	3111	23.5484	2522
23.6028	2800	23.599	3146	23.599	2605
23.6533	2763	23.6495	3113	23.6495	2579
23.7039	2705	23.7001	3099	23.7001	2477
23.7545	2813	23.7507	3098	23.7507	2597
23.805	2719	23.8012	3125	23.8012	2555
23.8556	2786	23.8518	3247	23.8518	2560
23.9061	2857	23.9023	3243	23.9023	2586
23.9567	2903	23.9529	3339	23.9529	2476
24.0073	2815	24.0035	3290	24.0035	2574
24.0578	2849	24.054	3328	24.054	2580
24.1084	2802	24.1046	3341	24.1046	2536
24.1589	2793	24.1551	3454	24.1551	2519
24.2095	2736	24.2057	3594	24.2057	2499
24.2601	2745	24.2563	4132	24.2563	2621
24.3106	2767	24.3068	5575	24.3068	2721
24.3612	2715	24.3574	7291	24.3574	2801
24.4117	2873	24.4079	6430	24.4079	3676
24.4623	2744	24.4585	4778	24.4585	6479
24.5129	2794	24.5091	3854	24.5091	6494
24.5634	2737	24.5596	3425	24.5596	4419
24.614	2841	24.6102	3366	24.6102	3064
24.6645	2940	24.6607	3350	24.6607	2606
24.7151	2972	24.7113	3336	24.7113	2535
24.7657	3157	24.7619	3266	24.7619	2557
24.8162	3555	24.8124	3271	24.8124	2540
24.8668	3973	24.863	3247	24.863	2485
24.9173	3924	24.9135	3231	24.9135	2455
24.9679	3415	24.9641	3174	24.9641	2389
25.0185	3049	25.0147	3270	25.0147	2376
25.069	2905	25.0652	3353	25.0652	2496
25.1196	2894	25.1158	3368	25.1158	2469
25.1701	2808	25.1663	3272	25.1663	2437
25.2207	2830	25.2169	3241	25.2169	2441
25.2713	2710	25.2675	3255	25.2675	2462
25.3218	2707	25.318	3289	25.318	2471
25.3724	2802	25.3686	3370	25.3686	2565
25.4229	2749	25.4191	3491	25.4191	2436
25.4735	2824	25.4697	3471	25.4697	2590
25.5241	2712	25.5203	3344	25.5203	2733
25.5746	2798	25.5708	3268	25.5708	2696
25.6252	2708	25.6214	3355	25.6214	2360
25.6757	2778	25.6719	3298	25.6719	2464
25.7263	2754	25.7225	3236	25.7225	2431
25.7769	2701	25.7731	3214	25.7731	2485
25.8274	2776	25.8236	3204	25.8236	2518
25.878	2686	25.8742	3232	25.8742	2426
25.9285	2737	25.9247	3186	25.9247	2359
25.9791	2777	25.9753	3275	25.9753	2346
26.0297	2774	26.0259	3300	26.0259	2495
26.0802	2737	26.0764	3078	26.0764	2475
26.1308	2687	26.127	3221	26.127	2471
26.1813	2780	26.1775	3234	26.1775	2393
26.2319	2830	26.2281	3153	26.2281	2433
26.2825	2736	26.2787	3319	26.2787	2434
26.333	2754	26.3292	3234	26.3292	2391
26.3836	2684	26.3798	3195	26.3798	2446
26.4341	2637	26.4303	3152	26.4303	2498
26.4847	2746	26.4809	3184	26.4809	2497
26.5353	2649	26.5315	3165	26.5315	2423
26.5858	2636	26.582	3122	26.582	2357
26.6364	2738	26.6326	3071	26.6326	2384
26.6869	2581	26.6831	3149	26.6831	2388
26.7375	2733	26.7337	3120	26.7337	2330
26.7881	2617	26.7843	3273	26.7843	2397
26.8386	2583	26.8348	3066	26.8348	2398
26.8892	2740	26.8854	3123	26.8854	2261
26.9398	2679	26.9359	3088	26.9359	2448
26.9903	2712	26.9865	3117	26.9865	2311
27.0409	2639	27.0371	3084	27.0371	2379
27.0914	2664	27.0876	3050	27.0876	2396
27.142	2589	27.1382	3150	27.1382	2404
27.1926	2689	27.1887	3104	27.1887	2387
27.2431	2527	27.2393	3195	27.2393	2382
27.2937	2605	27.2899	3161	27.2899	2326
27.3442	2565	27.3404	3174	27.3404	2318
27.3948	2553	27.391	3171	27.391	2485
27.4454	2590	27.4415	3211	27.4415	2426
27.4959	2556	27.4921	3071	27.4921	2481
27.5465	2634	27.5427	3179	27.5427	2402
27.597	2556	27.5932	3150	27.5932	2391
27.6476	2553	27.6438	3244	27.6438	2421
27.6982	2579	27.6943	3220	27.6943	2318
27.7487	2619	27.7449	3238	27.7449	2417
27.7993	2504	27.7955	3311	27.7955	2385
27.8498	2711	27.846	3401	27.846	2416
27.9004	2594	27.8966	3344	27.8966	2554
27.951	2667	27.9472	3544	27.9472	2625
28.0015	2662	27.9977	3811	27.9977	2614
28.0521	2689	28.0483	4350	28.0483	2662
28.1026	2571	28.0988	5818	28.0988	2713
28.1532	2580	28.1494	11549	28.1494	2997
28.2038	2739	28.2	16098	28.2	3597
28.2543	2779	28.2505	12589	28.2505	8935
28.3049	2709	28.3011	7646	28.3011	28097
28.3554	2820	28.3516	4803	28.3516	18585
28.406	2840	28.4022	3961	28.4022	11746
28.4566	2876	28.4528	3560	28.4528	3869
28.5071	2968	28.5033	3394	28.5033	2934
28.5577	3119	28.5539	3205	28.5539	2747
28.6082	3369	28.6044	3098	28.6044	2767
28.6588	4185	28.655	3025	28.655	2548
28.7094	6457	28.7056	2984	28.7056	2369
28.7599	9797	28.7561	2969	28.7561	2478
28.8105	9865	28.8067	2916	28.8067	2345
28.861	7218	28.8572	2913	28.8572	2390
28.9116	4594	28.9078	2799	28.9078	2302
28.9622	3385	28.9584	2808	28.9584	2301
29.0127	3100	29.0089	2747	29.0089	2317
29.0633	2790	29.0595	2794	29.0595	2246
29.1138	2724	29.11	2700	29.11	2351
29.1644	2707	29.1606	2811	29.1606	2295
29.215	2572	29.2112	2754	29.2112	2317
29.2655	2545	29.2617	2818	29.2617	2307
29.3161	2518	29.3123	2635	29.3123	2254
29.3666	2556	29.3628	2719	29.3628	2277
29.4172	2536	29.4134	2725	29.4134	2266
29.4678	2456	29.464	2748	29.464	2233
29.5183	2459	29.5145	2814	29.5145	2212
29.5689	2360	29.5651	2577	29.5651	2195
29.6194	2418	29.6156	2611	29.6156	2293
29.67	2410	29.6662	2598	29.6662	2126
29.7206	2434	29.7168	2610	29.7168	2134
29.7711	2354	29.7673	2653	29.7673	2212
29.8217	2409	29.8179	2635	29.8179	2193
29.8722	2361	29.8684	2569	29.8684	2234
29.9228	2353	29.919	2536	29.919	2182
29.9734	2437	29.9696	2554	29.9696	2216
30.0239	2409	30.0201	2569	30.0201	2200
30.0745	2529	30.0707	2502	30.0707	2160
30.125	2569	30.1212	2558	30.1212	2324
30.1756	2576	30.1718	2522	30.1718	2280
30.2262	2767	30.2224	2505	30.2224	2458
30.2767	2779	30.2729	2564	30.2729	2633
30.3273	2916	30.3235	2504	30.3235	2697
30.3778	3003	30.374	2525	30.374	2778
30.4284	2975	30.4246	2442	30.4246	2710
30.479	2827	30.4752	2569	30.4752	2619
30.5295	2650	30.5257	2512	30.5257	2377
30.5801	2499	30.5763	2507	30.5763	2318
30.6306	2461	30.6268	2509	30.6268	2327
30.6812	2307	30.6774	2436	30.6774	2199
30.7318	2280	30.728	2479	30.728	2183
30.7823	2239	30.7785	2453	30.7785	2097
30.8329	2327	30.8291	2395	30.8291	2202
30.8834	2218	30.8796	2509	30.8796	2010
30.934	2216	30.9302	2473	30.9302	2139
30.9846	2274	30.9808	2424	30.9808	2123
31.0351	2218	31.0313	2427	31.0313	2143
31.0857	2263	31.0819	2473	31.0819	2010
31.1362	2192	31.1324	2467	31.1324	2080
31.1868	2241	31.183	2433	31.183	1952
31.2374	2257	31.2336	2439	31.2336	2102
31.2879	2434	31.2841	2417	31.2841	1979
31.3385	2652	31.3347	2508	31.3347	2065
31.389	2654	31.3852	2617	31.3852	2104
31.4396	2550	31.4358	2792	31.4358	2138
31.4902	2379	31.4864	3413	31.4864	2081
31.5407	2260	31.5369	5292	31.5369	2175
31.5913	2223	31.5875	8392	31.5875	2319
31.6418	2154	31.638	7449	31.638	2755
31.6924	2210	31.6886	5911	31.6886	6070
31.743	2213	31.7392	3637	31.7392	8327
31.7935	2242	31.7897	2891	31.7897	6174
31.8441	2198	31.8403	2576	31.8403	4008
31.8946	2278	31.8908	2481	31.8908	2324
31.9452	2281	31.9414	2422	31.9414	2194
31.9958	2316	31.992	2326	31.992	2035
32.0463	2354	32.0425	2356	32.0425	1918
32.0969	2688	32.0931	2293	32.0931	1977
32.1474	3375	32.1436	2321	32.1436	1914
32.198	4818	32.1942	2371	32.1942	1897
32.2486	6405	32.2448	2156	32.2448	1924
32.2991	5572	32.2953	2229	32.2953	1859
32.3497	4457	32.3459	2237	32.3459	1895
32.4002	3109	32.3964	2197	32.3964	1818
32.4508	2560	32.447	2309	32.447	1896
32.5014	2416	32.4976	2263	32.4976	1879
32.5519	2265	32.5481	2121	32.5481	1876
32.6025	2126	32.5987	2195	32.5987	1799
32.653	2133	32.6492	2183	32.6492	1880
32.7036	2112	32.6998	2216	32.6998	1869
32.7542	2054	32.7504	2044	32.7504	1758
32.8047	2020	32.8009	2146	32.8009	1816
32.8553	2170	32.8515	2172	32.8515	1948
32.9058	2054	32.902	2025	32.902	1822
32.9564	1967	32.9526	2147	32.9526	1892
33.007	1974	33.0032	2103	33.0032	1812
33.0575	2089	33.0537	2132	33.0537	1825
33.1081	1959	33.1043	2086	33.1043	1758
33.1586	2044	33.1548	2109	33.1548	1825
33.2092	2020	33.2054	2131	33.2054	1771
33.2598	1925	33.256	2043	33.256	1768
33.3103	1913	33.3065	2106	33.3065	1821
33.3609	2007	33.3571	2076	33.3571	1801
33.4114	1966	33.4076	2009	33.4076	1739
33.462	1924	33.4582	2065	33.4582	1756
33.5126	1928	33.5088	2092	33.5088	1770
33.5631	2005	33.5593	2060	33.5593	1757
33.6137	2016	33.6099	2017	33.6099	1744
33.6642	1787	33.6604	2104	33.6604	1732
33.7148	1924	33.711	1984	33.711	1765
33.7654	1975	33.7616	2018	33.7616	1725
33.8159	1897	33.8121	1966	33.8121	1659
33.8665	1847	33.8627	2025	33.8627	1711
33.917	1952	33.9132	2054	33.9132	1684
33.9676	1808	33.9638	1982	33.9638	1717
34.0182	1843	34.0144	2048	34.0144	1757
34.0687	1863	34.0649	1991	34.0649	1710
34.1193	1854	34.1155	1945	34.1155	1615
34.1699	1805	34.166	1993	34.166	1629
34.2204	1796	34.2166	1898	34.2166	1674
34.271	1817	34.2672	1946	34.2672	1726
34.3215	1822	34.3177	1965	34.3177	1720
34.3721	1810	34.3683	1942	34.3683	1699
34.4227	1807	34.4188	1901	34.4188	1692
34.4732	1805	34.4694	2018	34.4694	1719
34.5238	1764	34.52	1982	34.52	1721
34.5743	1872	34.5705	1994	34.5705	1695
34.6249	1778	34.6211	2188	34.6211	1609
34.6755	1742	34.6716	2548	34.6716	1695
34.726	1773	34.7222	2689	34.7222	1622
34.7766	1799	34.7728	2559	34.7728	1683
34.8271	1795	34.8233	2333	34.8233	1793
34.8777	1854	34.8739	1993	34.8739	1804
34.9283	1798	34.9244	1975	34.9244	1765
34.9788	1880	34.975	1849	34.975	1828
35.0294	1874	35.0256	1822	35.0256	1697
35.0799	1998	35.0761	1923	35.0761	1788
35.1305	2055	35.1267	1788	35.1267	1781
35.1811	2163	35.1773	1850	35.1773	1943
35.2316	2234	35.2278	1734	35.2278	1944
35.2822	2351	35.2784	1717	35.2784	2003
35.3327	2305	35.3289	1823	35.3289	1861
35.3833	2475	35.3795	1821	35.3795	1788
35.4339	2460	35.4301	1780	35.4301	1625
35.4844	2250	35.4806	1798	35.4806	1555
35.535	2087	35.5312	1777	35.5312	1553
35.5855	1875	35.5817	1744	35.5817	1632
35.6361	1796	35.6323	1790	35.6323	1506
35.6867	1722	35.6829	1804	35.6829	1464
35.7372	1734	35.7334	1793	35.7334	1518
35.7878	1712	35.784	1740	35.784	1489
35.8383	1695	35.8345	1721	35.8345	1499
35.8889	1650	35.8851	1705	35.8851	1533
35.9395	1631	35.9357	1610	35.9357	1480
35.99	1620	35.9862	1638	35.9862	1540
36.0406	1641	36.0368	1646	36.0368	1498
36.0911	1646	36.0873	1649	36.0873	1520
36.1417	1613	36.1379	1780	36.1379	1472
36.1923	1589	36.1885	1688	36.1885	1456
36.2428	1635	36.239	1675	36.239	1441
36.2934	1635	36.2896	1704	36.2896	1460
36.3439	1608	36.3401	1683	36.3401	1428
36.3945	1616	36.3907	1733	36.3907	1570
36.4451	1634	36.4413	1615	36.4413	1499
36.4956	1645	36.4918	1614	36.4918	1495
36.5462	1594	36.5424	1576	36.5424	1483
36.5967	1508	36.5929	1580	36.5929	1397
36.6473	1498	36.6435	1623	36.6435	1460
36.6979	1549	36.6941	1593	36.6941	1483
36.7484	1518	36.7446	1637	36.7446	1445
36.799	1511	36.7952	1648	36.7952	1458
36.8495	1497	36.8457	1553	36.8457	1408
36.9001	1515	36.8963	1552	36.8963	1423
36.9507	1515	36.9469	1560	36.9469	1393
37.0012	1489	36.9974	1650	36.9974	1418
37.0518	1570	37.048	1561	37.048	1422
37.1023	1472	37.0985	1534	37.0985	1398
37.1529	1502	37.1491	1589	37.1491	1480
37.2035	1565	37.1997	1534	37.1997	1457
37.254	1556	37.2502	1528	37.2502	1438
37.3046	1613	37.3008	1582	37.3008	1454
37.3551	1483	37.3513	1542	37.3513	1417
37.4057	1575	37.4019	1538	37.4019	1437
37.4563	1541	37.4525	1571	37.4525	1419
37.5068	1566	37.503	1532	37.503	1434
37.5574	1479	37.5536	1576	37.5536	1463
37.6079	1452	37.6041	1537	37.6041	1392
37.6585	1489	37.6547	1477	37.6547	1384
37.7091	1470	37.7053	1508	37.7053	1452
37.7596	1484	37.7558	1472	37.7558	1478
37.8102	1526	37.8064	1463	37.8064	1498
37.8607	1470	37.8569	1465	37.8569	1533
37.9113	1426	37.9075	1496	37.9075	1652
37.9619	1486	37.9581	1538	37.9581	1671
38.0124	1451	38.0086	1445	38.0086	1898
38.063	1456	38.0592	1504	38.0592	2209
38.1135	1420	38.1097	1444	38.1097	2915
38.1641	1448	38.1603	1537	38.1603	3405
38.2147	1424	38.2109	1452	38.2109	3669
38.2652	1575	38.2614	1545	38.2614	3024
38.3158	1488	38.312	1473	38.312	2595
38.3663	1528	38.3625	1476	38.3625	2168
38.4169	1677	38.4131	1451	38.4131	1828
38.4675	2240	38.4637	1468	38.4637	1726
38.518	3103	38.5142	1465	38.5142	1548
38.5686	3221	38.5648	1485	38.5648	1462
38.6191	2807	38.6153	1454	38.6153	1443
38.6697	2386	38.6659	1512	38.6659	1444
38.7203	1866	38.7165	1405	38.7165	1369
38.7708	1547	38.767	1438	38.767	1421
38.8214	1485	38.8176	1428	38.8176	1344
38.8719	1454	38.8681	1480	38.8681	1327
38.9225	1423	38.9187	1423	38.9187	1343
38.9731	1381	38.9693	1409	38.9693	1267
39.0236	1438	39.0198	1445	39.0198	1278
39.0742	1417	39.0704	1381	39.0704	1357
39.1247	1377	39.1209	1404	39.1209	1317
39.1753	1390	39.1715	1418	39.1715	1353
39.2259	1335	39.2221	1473	39.2221	1349
39.2764	1370	39.2726	1395	39.2726	1313
39.327	1367	39.3232	1389	39.3232	1350
39.3775	1418	39.3737	1417	39.3737	1266
39.4281	1416	39.4243	1415	39.4243	1279
39.4787	1326	39.4749	1421	39.4749	1259
39.5292	1407	39.5254	1372	39.5254	1265
39.5798	1369	39.576	1431	39.576	1343
39.6303	1377	39.6265	1452	39.6265	1206
39.6809	1348	39.6771	1419	39.6771	1269
39.7315	1380	39.7277	1404	39.7277	1199
39.782	1275	39.7782	1412	39.7782	1279
39.8326	1367	39.8288	1428	39.8288	1253
39.8831	1373	39.8793	1447	39.8793	1215
39.9337	1359	39.9299	1429	39.9299	1236
39.9843	1344	39.9805	1449	39.9805	1218

## Sheet: Figure 1f
voltage (V)	current density (mA cm-2), 1.73 eV	voltage (V)	current density (mA cm-2), 1.57 eV	voltage (V)	current density (mA cm-2), 1.23 eV
1.18	9.44121	1.16	28.8532	0.82	13.1704
1.16	5.00336	1.12	12.0884	0.8	6.67603
1.14	1.05065	1.08	-1.1797	0.78	0.55647
1.12	-2.39402	1.04	-10.5201	0.76	-5.05472
1.1	-5.33177	1	-16.1155	0.74	-10.068
1.08	-7.78724	0.96	-18.987	0.72	-14.3978
1.06	-9.7957	0.92	-20.337	0.7	-17.9917
1.04	-11.3971	0.88	-20.914	0.68	-20.8274
1.02	-12.6419	0.84	-21.1497	0.66	-22.9594
1	-13.5859	0.8	-21.2591	0.64	-24.4856
0.98	-14.279	0.76	-21.3249	0.62	-25.5356
0.96	-14.7804	0.72	-21.3643	0.6	-26.2263
0.94	-15.1448	0.68	-21.3962	0.58	-26.6839
0.92	-15.4201	0.64	-21.4228	0.56	-26.9701
0.9	-15.6409	0.6	-21.444	0.54	-27.1708
0.88	-15.8137	0.56	-21.4587	0.52	-27.3008
0.86	-15.9528	0.52	-21.4724	0.5	-27.3827
0.84	-16.0696	0.48	-21.4854	0.48	-27.4487
0.82	-16.1645	0.44	-21.4965	0.46	-27.5007
0.8	-16.2439	0.4	-21.5088	0.44	-27.5319
0.78	-16.3092	0.36	-21.5193	0.42	-27.5642
0.76	-16.3649	0.32	-21.5303	0.4	-27.59
0.74	-16.4106	0.28	-21.5343	0.38	-27.6109
0.72	-16.4521	0.24	-21.5446	0.36	-27.6298
0.7	-16.4868	0.2	-21.5445	0.34	-27.6382
0.68	-16.5191	0.16	-21.5569	0.32	-27.6553
0.66	-16.5489	0.12	-21.5574	0.3	-27.6702
0.64	-16.5761	0.08	-21.5649	0.28	-27.6811
0.62	-16.6002	0.04	-21.5732	0.26	-27.69
0.6	-16.6237	0	-21.5782	0.24	-27.6938
0.58	-16.6466	-0.04	-21.5874	0.22	-27.7124
0.56	-16.6678			0.2	-27.72
0.54	-16.689			0.18	-27.7248
0.52	-16.7073			0.16	-27.7314
0.5	-16.7244			0.14	-27.7386
0.48	-16.7421			0.12	-27.7503
0.46	-16.7557			0.1	-27.7561
0.44	-16.7725			0.08	-27.765
0.42	-16.7868			0.06	-27.7712
0.4	-16.8007			0.04	-27.7672
0.38	-16.8145			0.02	-27.7771
0.36	-16.8237			-1.11022e-16	-27.7866
0.34	-16.8389			-0.02	-27.7912
0.32	-16.8496
0.3	-16.8621
0.28	-16.8719
0.26	-16.8812
0.24	-16.8909
0.22	-16.9014
0.2	-16.9114
0.18	-16.9199
0.16	-16.9297
0.14	-16.9403
0.12	-16.9503
0.1	-16.9556
0.08	-16.9636
0.06	-16.972
0.04	-16.9783
0.02	-16.9856
0	-16.9938
-0.02	-16.9996

## Sheet: Figure 1g
wavelength (nm)	EQE, 1.73 eV	wavelength (nm)	EQE, 1.57 eV	wavelength (nm)	EQE, 1.23 eV
300	0.4118	300	0.42089	300	0.45296
310	0.41829	310	0.43958	310	0.43547
320	0.46657	320	0.47029	320	0.4657
330	0.57953	330	0.6092	330	0.58325
340	0.77007	340	0.59333	340	0.59703
350	0.6918	350	0.68095	350	0.64242
360	0.72572	360	0.70636	360	0.63672
370	0.69843	370	0.69163	370	0.63344
380	0.70036	380	0.67865	380	0.6676
390	0.64852	390	0.62602	390	0.69727
400	0.74689	400	0.72779	400	0.73147
410	0.7692	410	0.72874	410	0.75258
420	0.74401	420	0.74572	420	0.77784
430	0.78777	430	0.76208	430	0.78728
440	0.78298	440	0.77202	440	0.78684
450	0.78228	450	0.78962	450	0.79995
460	0.78138	460	0.80959	460	0.80767
470	0.78424	470	0.82858	470	0.80495
480	0.80551	480	0.87566	480	0.78585
490	0.7933	490	0.8657	490	0.79165
500	0.79094	500	0.86679	500	0.78458
510	0.79128	510	0.86779	510	0.77553
520	0.80108	520	0.87565	520	0.77618
530	0.80474	530	0.87286	530	0.76635
540	0.81184	540	0.86796	540	0.76084
550	0.81855	550	0.86091	550	0.75837
560	0.8337	560	0.85044	560	0.78131
570	0.81832	570	0.84489	570	0.76086
580	0.80599	580	0.84097	580	0.76216
590	0.79112	590	0.83657	590	0.76716
600	0.77431	600	0.82584	600	0.77257
610	0.76533	610	0.80829	610	0.77537
620	0.76051	620	0.784	620	0.78031
630	0.762	630	0.7615	630	0.78614
640	0.7687	640	0.74551	640	0.79108
650	0.77731	650	0.73802	650	0.79679
660	0.78687	660	0.74053	660	0.80305
670	0.79603	670	0.7523	670	0.80804
680	0.80314	680	0.77417	680	0.80875
690	0.80177	690	0.78875	690	0.80886
700	0.77755	700	0.79196	700	0.80984
710	0.68465	710	0.81303	710	0.80206
720	0.47454	720	0.81338	720	0.79163
730	0.2309	730	0.80484	730	0.77887
740	0.0731	740	0.78848	740	0.76612
750	0.01629	750	0.76651	750	0.75161
760	0.00371	760	0.74037	760	0.74011
770	0.001	770	0.69955	770	0.72804
780	0.000455926	780	0.59224	780	0.71523
790	0.000323974	790	0.38012	790	0.7057
800	0.000339883	800	0.16418	800	0.70137
810	0.000299381	810	0.05161	810	0.69901
820	0.000274913	820	0.01399	820	0.69656
830	0.000282891	830	0.00407	830	0.69357
840	0.000255407	840	0.00134	840	0.6901
850	0.000253902	850	0.000637708	850	0.68814
860	0.000240838	860	0.000444432	860	0.6928
870	0.000227683	870	0.000357502	870	0.69592
880	0.000206623	880	0.000344571	880	0.69689
890	0.000171187	890	0.000304362	890	0.69634
900	0.000205261	900	0.000274858	900	0.69134
				910	0.68696
				920	0.68485
				930	0.67177
				940	0.65273
				950	0.62355
				960	0.57373
				970	0.50426
				980	0.41064
				990	0.30174
				1000	0.20097
				1010	0.11567
				1020	0.06429
				1030	0.03264
				1040	0.01591
				1050	0.00773
				1060	0.00359
				1070	0.00177
				1080	0.000878999
				1090	0.000551723
				1100	0.000288596
				1110	-0.000736304

## Sheet: Figure 1h
Time (s)	PCE (%), 1.73 eV	Time (s)	PCE (%), 1.57 eV	Time (s)	PCE (%), 1.23 eV
0	-0.57568	0	-0.88312	0	-0.22461
0.202	-0.50226	0.204	-0.50219	0.2041	-0.21269
0.292	-0.36933	0.294	-0.39304	0.2952	-0.19224
0.39	-0.30745	0.392	-0.35548	0.3923	-0.17976
0.48	-0.27449	0.482	-0.3352	0.4823	-0.17188
0.571	-0.25336	0.572	-0.322	0.5724	-0.16674
0.67	-0.24056	0.671	-0.31411	0.6745	-0.16371
0.761	-0.23152	0.762	-0.30839	0.7645	-0.16197
0.851	-0.22485	0.852	-0.30417	0.8556	-0.16087
0.941	-0.21929	0.942	-0.30077	0.9456	-0.16023
1.039	-0.21484	1.039	-0.29805	1.044	-0.15986
1.129	-0.21122	1.13	-0.29573	1.134	-0.15977
1.219	-0.20775	1.22	-0.29369	1.224	16.2246
1.317	-0.20524	1.318	-0.2922	1.45	16.2337
1.408	-0.2033	1.408	-0.2907	1.548	16.2429
1.498	-0.20135	1.498	-0.28934	1.638	16.2429
1.588	-0.1994	1.603	-0.28811	1.728	16.2429
1.685	-0.19801	1.694	-0.28702	1.826	16.2429
1.776	14.4476	1.784	-0.28621	1.916	16.2429
2.002	14.1695	1.874	-0.28525	2.006	16.2337
2.092	14.1417	1.972	-0.28403	2.097	16.2337
2.189	14.1417	2.062	19.203	2.195	16.2337
2.28	14.1417	2.287	19.0805	2.285	16.2337
2.37	14.1556	2.377	19.0532	2.375	16.2246
2.467	14.1556	2.475	19.0532	2.473	16.2246
2.557	14.1556	2.565	19.0532	2.564	16.2246
2.647	14.1695	2.655	19.0532	2.654	16.2154
2.752	14.1695	2.754	19.0532	2.744	16.2062
2.842	14.1834	2.844	19.0532	2.842	16.2154
2.932	14.1834	2.935	19.0532	2.932	16.2062
3.022	14.1834	3.024	19.0532	3.022	16.197
3.119	14.1973	3.122	19.0532	3.119	16.197
3.21	14.1973	3.211	19.0532	3.21	16.2062
3.3	14.1973	3.302	19.0532	3.3	16.197
3.397	14.2112	3.399	19.0532	3.405	16.1879
3.487	14.2112	3.496	19.0532	3.495	16.1879
3.577	14.2112	3.585	19.0532	3.586	16.1879
3.682	14.2112	3.676	19.0532	3.677	16.1879
3.772	14.2251	3.773	19.0532	3.774	16.1879
3.862	14.2251	3.87	19.0532	3.864	16.1879
3.953	14.2251	3.96	19.0532	3.954	16.1879
4.05	14.2251	4.05	19.0669	4.045	16.1787
4.14	14.2251	4.147	19.0532	4.142	16.1787
4.23	14.2251	4.237	19.0669	4.233	16.1787
4.328	14.2391	4.328	19.0669	4.323	16.1787
4.418	14.2391	4.433	19.0669	4.42	16.1787
4.508	14.2391	4.523	19.0669	4.51	16.1787
4.613	14.2391	4.613	19.0669	4.601	16.1787
4.703	14.2391	4.703	19.0669	4.706	16.1695
4.793	14.2391	4.801	19.0669	4.796	16.1695
4.883	14.2391	4.891	19.0669	4.886	16.1787
4.98	14.253	4.98	19.0669	4.977	16.1695
5.07	14.253	5.07	19.0669	5.075	16.1695
5.16	14.253	5.168	19.0669	5.165	16.1695
5.258	14.253	5.258	19.0669	5.255	16.1604
5.348	14.253	5.348	19.0669	5.353	16.1604
5.438	14.253	5.45	19.0669	5.443	16.1604
5.528	14.253	5.54	19.0669	5.533	16.1604
5.626	14.253	5.63	19.0669	5.624	16.1604
5.716	14.253	5.721	19.0669	5.721	16.1604
5.806	14.253	5.818	19.0669	5.811	16.1512
5.903	14.253	5.908	19.0669	5.901	16.1512
5.992	14.253	5.999	19.0669	5.999	16.1512
6.082	14.253	6.096	19.0669	6.089	16.1512
6.187	14.253	6.186	19.0669	6.18	16.1512
6.277	14.2669	6.276	19.0669	6.27	16.1512
6.367	14.2669	6.381	19.0669	6.368	16.1512
6.458	14.2669	6.471	19.0669	6.459	16.1512
6.555	14.2669	6.561	19.0669	6.549	16.1512
6.645	14.2669	6.651	19.0669	6.647	16.1512
6.735	14.2669	6.749	19.0669	6.736	16.1512
6.825	14.2669	6.839	19.0669	6.826	16.1512
6.922	14.2669	6.929	19.0669	6.916	16.1512
7.012	14.2669	7.027	19.0669	7.014	16.1512
7.102	14.2669	7.117	19.0669	7.104	16.1512
7.2	14.2669	7.208	19.0669	7.195	16.1512
7.29	14.2669	7.298	19.0669	7.292	16.1512
7.38	14.2669	7.396	19.0669	7.382	16.1512
7.485	14.2669	7.486	19.0669	7.473	16.142
7.575	14.2669	7.575	19.0669	7.578	16.1512
7.665	14.2669	7.673	19.0669	7.668	16.142
7.755	14.2669	7.763	19.0669	7.758	16.142
7.853	14.2669	7.853	19.0669	7.849	16.142
7.943	14.2669	7.958	19.0669	7.947	16.142
8.033	14.2669	8.048	19.0669	8.037	16.142
8.131	14.2669	8.138	19.0669	8.127	16.142
8.221	14.2669	8.227	19.0669	8.225	16.142
8.311	14.2669	8.325	19.0669	8.315	16.142
8.401	14.2669	8.415	19.0669	8.405	16.142
8.499	14.2669	8.505	19.0669	8.496	16.142
8.589	14.2669	8.603	19.0669	8.593	16.142
8.678	14.2669	8.693	19.0669	8.683	16.142
8.776	14.2669	8.783	19.0669	8.774	16.142
8.866	14.2669	8.874	19.0669	8.872	16.142
8.956	14.2669	8.971	19.0669	8.962	16.142
9.06	14.2669	9.061	19.0669	9.052	16.142
9.15	14.2669	9.152	19.0669	9.142	16.142
9.24	14.2669	9.242	19.0669	9.241	16.142
9.331	14.2669	9.339	19.0669	9.331	16.142
9.428	14.2669	9.428	19.0669	9.421	16.142
9.518	14.2669	9.518	19.0669	9.526	16.142
9.609	14.2669	9.62	19.0669	9.616	16.142
9.706	14.2669	9.709	19.0669	9.706	16.142
9.795	14.2669	9.8	19.0669	9.797	16.142
9.886	14.2669	9.89	19.0669	9.894	16.142
9.976	14.2669	9.987	19.0669	9.984	16.142
10.07	14.2669	10.08	19.0669	10.07	16.1328
10.16	14.2669	10.17	19.0805	10.17	16.1328
10.25	14.2669	10.27	19.0669	10.26	16.1328
10.35	14.2669	10.36	19.0669	10.35	16.1328
10.44	14.2669	10.45	19.0669	10.44	16.1328
10.53	14.2669	10.54	19.0669	10.54	16.142
10.62	14.2669	10.63	19.0669	10.63	16.142
10.72	14.2669	10.72	19.0669	10.72	16.1328
10.81	14.2669	10.82	19.0669	10.82	16.1328
10.9	14.2669	10.91	19.0669	10.91	16.1328
10.99	14.2669	11	19.0669	11	16.1328
11.09	14.2669	11.09	19.0669	11.1	16.1328
11.17	14.2669	11.19	19.0669	11.19	16.1328
11.28	14.2669	11.29	19.0669	11.28	16.1328
11.37	14.2669	11.38	19.0669	11.38	16.1328
11.46	14.2669	11.47	19.0669	11.47	16.1328
11.55	14.2669	11.56	19.0669	11.56	16.1328
11.65	14.2669	11.66	19.0669	11.65	16.1328
11.74	14.2669	11.75	19.0669	11.74	16.1328
11.83	14.2669	11.85	19.0669	11.84	16.1328
11.93	14.2669	11.94	19.0669	11.93	16.1328
12.02	14.2669	12.03	19.0669	12.02	16.1328
12.11	14.2669	12.12	19.0669	12.12	16.1328
12.2	14.2669	12.22	19.0669	12.21	16.1328
12.29	14.2669	12.31	19.0669	12.3	16.1328
12.38	14.2669	12.4	19.0669	12.39	16.1328
12.47	14.2669	12.49	19.0669	12.49	16.1328
12.57	14.2669	12.59	19.0669	12.58	16.1328
12.66	14.2669	12.68	19.0669	12.67	16.1328
12.75	14.2669	12.77	19.0669	12.77	16.1328
12.86	14.2669	12.86	19.0669	12.86	16.1328
12.95	14.2669	12.95	19.0669	12.95	16.1328
13.04	14.2669	13.05	19.0669	13.04	16.1328
13.13	14.2669	13.15	19.0669	13.14	16.1328
13.22	14.2669	13.24	19.0669	13.23	16.1328
13.32	14.2669	13.33	19.0669	13.32	16.1328
13.4	14.2669	13.42	19.0669	13.41	16.1328
13.5	14.2669	13.52	19.0669	13.5	16.1328
13.59	14.2669	13.61	19.0669	13.59	16.1328
13.68	14.2669	13.7	19.0669	13.7	16.1237
13.77	14.2669	13.8	19.0669	13.79	16.1328
13.87	14.2669	13.89	19.0669	13.88	16.1328
13.96	14.2669	13.98	19.0669	13.97	16.1237
14.05	14.2669	14.07	19.0669	14.07	16.1237
14.15	14.2669	14.16	19.0669	14.16	16.1237
14.24	14.2669	14.25	19.0669	14.25	16.1237
14.33	14.2669	14.34	19.0669	14.35	16.1237
14.42	14.2669	14.44	19.0669	14.44	16.1237
14.52	14.2669	14.53	19.0669	14.53	16.1237
14.61	14.2669	14.62	19.0669	14.62	16.1237
14.7	14.2669	14.71	19.0669	14.72	16.1237
14.79	14.2669	14.81	19.0669	14.81	16.1237
14.88	14.2669	14.9	19.0669	14.9	16.1237
14.97	14.2669	14.99	19.0669	14.99	16.1237
15.07	14.2669	15.09	19.0669	15.08	16.1237
15.16	14.2669	15.18	19.0669	15.17	16.1237
15.25	14.2669	15.27	19.0669	15.28	16.1237
15.34	14.2669	15.37	19.0669	15.37	16.1237
15.44	14.2669	15.46	19.0669	15.46	16.1237
15.53	14.2669	15.55	19.0669	15.55	16.1237
15.62	14.2669	15.64	19.0669	15.65	16.1237
15.72	14.2669	15.74	19.0669	15.74	16.1237
15.81	14.2669	15.83	19.0669	15.83	16.1237
15.9	14.2669	15.92	19.0669	15.93	16.1237
15.99	14.2669	16.02	19.0669	16.02	16.1237
16.09	14.2669	16.11	19.0669	16.11	16.1237
16.18	14.2669	16.2	19.0669	16.2	16.1237
16.27	14.2669	16.29	19.0669	16.29	16.1237
16.37	14.2669	16.39	19.0669	16.38	16.1237
16.46	14.2669	16.48	19.0669	16.47	16.1237
16.55	14.2669	16.57	19.0669	16.57	16.1237
16.64	14.2669	16.67	19.0669	16.66	16.1237
16.74	14.2669	16.76	19.0532	16.75	16.1237
16.83	14.2669	16.85	19.0669	16.84	16.1237
16.92	14.2669	16.95	19.0669	16.94	16.1237
17.01	14.2669	17.04	19.0669	17.03	16.1237
17.11	14.2669	17.13	19.0669	17.12	16.1237
17.19	14.2669	17.22	19.0669	17.22	16.1237
17.3	14.2669	17.32	19.0669	17.31	16.1237
17.39	14.2669	17.41	19.0669	17.4	16.1237
17.48	14.2669	17.5	19.0669	17.51	16.1237
17.57	14.2669	17.6	19.0532	17.6	16.1237
17.67	14.2669	17.69	19.0532	17.69	16.1237
17.76	14.2669	17.78	19.0532	17.78	16.1237
17.85	14.2669	17.87	19.0532	17.87	16.1237
17.95	14.2669	17.97	19.0532	17.96	16.1237
18.04	14.2669	18.06	19.0532	18.05	16.1237
18.12	14.2669	18.15	19.0532	18.15	16.1237
18.22	14.2669	18.25	19.0669	18.24	16.1237
18.31	14.2669	18.34	19.0669	18.33	16.1237
18.4	14.2669	18.43	19.0532	18.42	16.1237
18.49	14.2669	18.52	19.0532	18.52	16.1237
18.59	14.2669	18.62	19.0532	18.61	16.1237
18.68	14.2669	18.71	19.0669	18.7	16.1237
18.77	14.2669	18.8	19.0669	18.79	16.1237
18.86	14.2669	18.89	19.0532	18.89	16.1237
18.96	14.2669	18.98	19.0532	18.98	16.1237
19.05	14.2669	19.08	19.0532	19.07	16.1145
19.14	14.2669	19.18	19.0532	19.17	16.1237
19.24	14.2669	19.27	19.0532	19.26	16.1237
19.33	14.2669	19.36	19.0532	19.35	16.1145
19.42	14.2669	19.45	19.0532	19.45	16.1145
19.52	14.2669	19.55	19.0532	19.54	16.1145
19.61	14.2669	19.64	19.0532	19.63	16.1145
19.7	14.2669	19.73	19.0532	19.72	16.1145
19.79	14.2669	19.83	19.0532	19.82	16.1145
19.89	14.2669	19.92	19.0532	19.91	16.1145
19.98	14.2669	20.01	19.0532	20	16.1145
20.07	14.2669	20.1	19.0532	20.1	16.1145
20.16	14.2669	20.19	19.0532	20.19	16.1237
20.25	14.2669	20.28	19.0669	20.28	16.1237
20.34	14.2669	20.37	19.0532	20.37	16.1237
20.44	14.2669	20.47	19.0532	20.47	16.1145
20.53	14.2669	20.56	19.0532	20.56	16.1145
20.62	14.2669	20.65	19.0532	20.65	16.1145
20.71	14.253	20.76	19.0532	20.74	16.1145
20.81	14.2669	20.85	19.0532	20.84	16.1145
20.9	14.2669	20.94	19.0532	20.93	16.1145
20.99	14.2669	21.03	19.0532	21.02	16.1145
21.1	14.2669	21.12	19.0532	21.12	16.1145
21.19	14.2669	21.21	19.0532	21.21	16.1145
21.28	14.2669	21.3	19.0532	21.3	16.1145
21.37	14.253	21.4	19.0532	21.39	16.1145
21.46	14.2669	21.49	19.0532	21.49	16.1145
21.55	14.253	21.58	19.0532	21.58	16.1145
21.64	14.253	21.67	19.0532	21.67	16.1145
21.74	14.2669	21.77	19.0532	21.76	16.1145
21.83	14.253	21.86	19.0532	21.85	16.1145
21.92	14.253	21.95	19.0532	21.95	16.1145
22.01	14.2669	22.05	19.0532	22.04	16.1145
22.11	14.2669	22.14	19.0532	22.13	16.1145
22.2	14.253	22.23	19.0532	22.22	16.1145
22.29	14.253	22.33	19.0532	22.31	16.1145
22.39	14.253	22.42	19.0532	22.41	16.1145
22.48	14.2669	22.51	19.0532	22.5	16.1145
22.57	14.253	22.6	19.0532	22.59	16.1145
22.66	14.2669	22.7	19.0532	22.7	16.1145
22.76	14.253	22.79	19.0532	22.79	16.1145
22.85	14.253	22.88	19.0532	22.88	16.1145
22.94	14.253	22.98	19.0532	22.97	16.1145
23.04	14.2669	23.07	19.0532	23.07	16.1145
23.13	14.253	23.16	19.0532	23.16	16.1145
23.22	14.2669	23.25	19.0532	23.25	16.1145
23.32	14.253	23.35	19.0532	23.34	16.1145
23.41	14.253	23.44	19.0532	23.43	16.1145
23.5	14.253	23.53	19.0532	23.52	16.1145
23.59	14.253	23.62	19.0532	23.62	16.1145
23.69	14.253	23.71	19.0532	23.71	16.1145
23.78	14.253	23.8	19.0532	23.8	16.1145
23.87	14.253	23.91	19.0532	23.89	16.1145
23.97	14.253	24	19.0532	23.99	16.1145
24.06	14.253	24.09	19.0532	24.08	16.1145
24.15	14.253	24.18	19.0532	24.17	16.1145
24.24	14.253	24.28	19.0532	24.26	16.1145
24.33	14.253	24.37	19.0532	24.36	16.1145
24.42	14.253	24.46	19.0532	24.45	16.1145
24.51	14.253	24.55	19.0532	24.54	16.1145
24.61	14.253	24.65	19.0532	24.64	16.1145
24.7	14.253	24.74	19.0532	24.73	16.1145
24.79	14.253	24.83	19.0532	24.82	16.1145
24.88	14.253	24.92	19.0532	24.91	16.1145
24.98	14.253	25.01	19.0532	25.01	16.1145
25.07	14.253	25.1	19.0532	25.1	16.1145
25.16	14.253	25.21	19.0532	25.19	16.1145
25.26	14.253	25.3	19.0532	25.28	16.1145
25.35	14.253	25.39	19.0532	25.37	16.1145
25.44	14.253	25.48	19.0532	25.47	16.1145
25.54	14.253	25.58	19.0532	25.56	16.1145
25.63	14.253	25.67	19.0532	25.65	16.1145
25.72	14.253	25.76	19.0532	25.74	16.1145
25.81	14.253	25.86	19.0532	25.83	16.1145
25.91	14.253	25.95	19.0532	25.94	16.1145
26	14.253	26.04	19.0532	26.03	16.1145
26.09	14.253	26.13	19.0532	26.12	16.1145
26.19	14.253	26.23	19.0532	26.21	16.1145
26.28	14.253	26.32	19.0396	26.3	16.1145
26.37	14.253	26.41	19.0532	26.39	16.1145
26.46	14.253	26.51	19.0532	26.48	16.1145
26.56	14.253	26.6	19.0396	26.58	16.1145
26.65	14.253	26.69	19.0532	26.67	16.1145
26.74	14.253	26.78	19.0532	26.76	16.1145
26.84	14.253	26.88	19.0532	26.85	16.1145
26.93	14.253	26.97	19.0532	26.95	16.1145
27.02	14.253	27.06	19.0396	27.04	16.1145
27.11	14.253	27.16	19.0396	27.13	16.1145
27.21	14.253	27.25	19.0396	27.24	16.1145
27.3	14.253	27.34	19.0532	27.33	16.1145
27.39	14.253	27.44	19.0532	27.42	16.1145
27.49	14.253	27.53	19.0396	27.51	16.1145
27.58	14.253	27.62	19.0532	27.61	16.1145
27.66	14.253	27.71	19.0396	27.7	16.1145
27.76	14.253	27.81	19.0396	27.79	16.1145
27.85	14.253	27.9	19.0396	27.89	16.1145
27.94	14.253	27.99	19.0532	27.98	16.1145
28.03	14.253	28.09	19.0396	28.07	16.1145
28.13	14.253	28.18	19.0396	28.16	16.1145
28.22	14.253	28.27	19.0396	28.26	16.1145
28.31	14.253	28.36	19.0532	28.35	16.1145
28.4	14.253	28.45	19.0396	28.44	16.1145
28.5	14.253	28.54	19.0396	28.54	16.1145
28.59	14.253	28.63	19.0396	28.63	16.1145
28.68	14.253	28.73	19.0396	28.72	16.1145
28.78	14.253	28.82	19.0396	28.81	16.1145
28.87	14.253	28.91	19.0396	28.91	16.1145
28.96	14.253	29.02	19.0396	29	16.1145
29.05	14.253	29.11	19.0396	29.09	16.1145
29.15	14.253	29.2	19.0396	29.19	16.1145
29.24	14.253	29.29	19.0396	29.28	16.1145
29.33	14.253	29.39	19.0396	29.37	16.1145
29.43	14.253	29.48	19.0396	29.47	16.1145
29.52	14.253	29.57	19.0396	29.56	16.1145
29.61	14.253	29.66	19.0396	29.65	16.1145
29.7	14.253	29.75	19.0396	29.74	16.1145
29.8	14.253	29.85	19.0396	29.84	16.1145
29.89	14.253	29.94	19.0396	29.93	16.1145
29.98	14.253	30.03	19.0396	30.02	16.1145
30.07	14.253	30.12	19.0396	30.12	16.1145
30.16	14.253	30.21	19.0396	30.21	16.1145
30.25	14.253	30.31	19.0396	30.3	16.1145
30.34	14.253	30.41	19.0396	30.39	16.1145
30.44	14.253	30.5	19.0396	30.49	16.1053
30.53	14.253	30.59	19.0396	30.58	16.1145
30.62	14.253	30.68	19.0396	30.67	16.1145
30.72	14.253	30.77	19.0396	30.77	16.1145
30.81	14.253	30.87	19.0396	30.86	16.1145
30.9	14.253	30.97	19.0396	30.95	16.1145
31	14.253	31.06	19.0396	31.04	16.1145
31.09	14.253	31.15	19.0396	31.14	16.1145
31.18	14.253	31.24	19.0396	31.23	16.1145
31.28	14.253	31.34	19.0396	31.32	16.1145
31.37	14.253	31.43	19.0396	31.41	16.1145
31.46	14.253	31.52	19.0396	31.5	16.1145
31.55	14.253	31.62	19.0396	31.6	16.1145
31.65	14.253	31.71	19.0396	31.69	16.1145
31.74	14.253	31.8	19.0396	31.78	16.1145
31.83	14.253	31.89	19.0396	31.87	16.1053
31.92	14.253	31.99	19.0396	31.96	16.1145
32.02	14.253	32.08	19.0396	32.06	16.1145
32.11	14.253	32.17	19.0396	32.15	16.1053
32.2	14.253	32.26	19.0396	32.24	16.1145
32.3	14.253	32.35	19.0396	32.33	16.1145
32.39	14.253	32.44	19.0396	32.43	16.1145
32.48	14.253	32.55	19.0396	32.52	16.1145
32.57	14.253	32.64	19.0396	32.61	16.1145
32.66	14.253	32.73	19.0396	32.71	16.1145
32.76	14.253	32.82	19.0396	32.8	16.1145
32.85	14.253	32.92	19.0396	32.89	16.1145
32.94	14.253	33.01	19.0396	32.99	16.1145
33.03	14.253	33.1	19.0396	33.08	16.1145
33.12	14.253	33.19	19.0396	33.17	16.1145
33.23	14.253	33.28	19.0396	33.26	16.1145
33.32	14.253	33.37	19.0396	33.36	16.1145
33.41	14.253	33.46	19.0396	33.45	16.1145
33.5	14.253	33.56	19.0396	33.54	16.1145
33.59	14.253	33.65	19.0396	33.64	16.1145
33.69	14.253	33.74	19.0396	33.73	16.1145
33.78	14.253	33.85	19.0396	33.82	16.1145
33.87	14.253	33.94	19.0396	33.91	16.1145
33.96	14.253	34.03	19.0396	34.01	16.1145
34.05	14.253	34.12	19.0396	34.1	16.1145
34.14	14.253	34.22	19.0396	34.19	16.1145
34.24	14.253	34.31	19.0396	34.29	16.1145
34.33	14.253	34.39	19.0396	34.38	16.1053
34.42	14.253	34.49	19.0396	34.47	16.1053
34.52	14.253	34.58	19.0396	34.57	16.1145
34.61	14.253	34.67	19.0396	34.66	16.1145
34.7	14.253	34.76	19.0396	34.75	16.1053
34.79	14.253	34.86	19.0396	34.84	16.1053
34.89	14.253	34.95	19.0396	34.94	16.1053
34.98	14.253	35.04	19.0396	35.03	16.1053
35.07	14.253	35.14	19.0396	35.12	16.1053
35.17	14.253	35.23	19.0396	35.22	16.1053
35.26	14.253	35.32	19.0396	35.31	16.1053
35.35	14.253	35.41	19.0396	35.4	16.1053
35.44	14.253	35.51	19.0396	35.49	16.1053
35.54	14.253	35.6	19.0396	35.59	16.1053
35.63	14.253	35.69	19.0396	35.68	16.1053
35.72	14.253	35.79	19.0396	35.77	16.1053
35.82	14.253	35.88	19.026	35.87	16.1053
35.91	14.253	35.97	19.026	35.96	16.1053
36	14.253	36.07	19.0396	36.05	16.1053
36.1	14.253	36.16	19.0396	36.15	16.1053
36.19	14.253	36.25	19.0396	36.24	16.1053
36.28	14.253	36.34	19.026	36.33	16.1053
36.37	14.253	36.44	19.0396	36.42	16.1053
36.47	14.253	36.53	19.0396	36.52	16.1053
36.56	14.253	36.62	19.026	36.61	16.1145
36.65	14.253	36.72	19.026	36.7	16.1053
36.75	14.253	36.81	19.0396	36.81	16.1145
36.84	14.253	36.9	19.026	36.9	16.1145
36.93	14.253	36.99	19.026	36.99	16.1145
37.03	14.253	37.09	19.026	37.08	16.1053
37.12	14.253	37.18	19.0396	37.17	16.1053
37.21	14.253	37.27	19.026	37.26	16.1053
37.3	14.253	37.37	19.026	37.36	16.1053
37.4	14.253	37.46	19.026	37.45	16.1053
37.49	14.253	37.55	19.026	37.54	16.1053
37.58	14.253	37.65	19.026	37.63	16.1053
37.68	14.253	37.74	19.026	37.72	16.1145
37.77	14.253	37.83	19.026	37.82	16.1145
37.86	14.253	37.92	19.026	37.91	16.1145
37.96	14.253	38.02	19.026	38	16.1145
38.05	14.253	38.11	19.026	38.1	16.1145
38.14	14.253	38.2	19.026	38.19	16.1053
38.23	14.253	38.29	19.026	38.28	16.1145
38.33	14.253	38.39	19.026	38.39	16.1145
38.42	14.253	38.48	19.026	38.48	16.1145
38.51	14.253	38.57	19.026	38.57	16.1145
38.61	14.253	38.67	19.026	38.66	16.1145
38.7	14.253	38.76	19.0396	38.75	16.1145
38.79	14.253	38.85	19.026	38.84	16.1145
38.88	14.253	38.94	19.026	38.93	16.1145
38.98	14.253	39.04	19.026	39.03	16.1145
39.07	14.253	39.13	19.026	39.12	16.1145
39.16	14.253	39.22	19.026	39.21	16.1145
39.26	14.253	39.32	19.026	39.3	16.1145
39.35	14.253	39.41	19.026	39.4	16.1145
39.44	14.253	39.5	19.026	39.49	16.1145
39.54	14.253	39.6	19.026	39.58	16.1145
39.63	14.253	39.69	19.026	39.68	16.1145
39.72	14.253	39.78	19.026	39.77	16.1145
39.81	14.253	39.87	19.026	39.86	16.1145
39.91	14.253	39.97	19.026	39.97	16.1145
40	14.253	40.06	19.026	40.06	16.1145
40.09	14.253	40.15	19.026	40.15	16.1145
40.19	14.253	40.25	19.026	40.24	16.1145
40.28	14.253	40.34	19.026	40.33	16.1145
40.37	14.253	40.43	19.026	40.42	16.1053
40.46	14.253	40.52	19.026	40.51	16.1145
40.56	14.253	40.62	19.026	40.61	16.1053
40.65	14.253	40.71	19.026	40.7	16.1053
40.74	14.253	40.8	19.026	40.79	16.1053
40.83	14.253	40.9	19.026	40.88	16.1053
40.92	14.253	40.99	19.026	40.98	16.1053
41.01	14.253	41.08	19.026	41.07	16.1053
41.12	14.253	41.18	19.026	41.16	16.1053
41.21	14.253	41.27	19.026	41.26	16.1053
41.3	14.253	41.36	19.026	41.35	16.1145
41.39	14.253	41.45	19.026	41.44	16.1053
41.49	14.253	41.55	19.026	41.54	16.1053
41.58	14.253	41.64	19.026	41.63	16.1145
41.67	14.253	41.73	19.026	41.72	16.1145
41.76	14.253	41.82	19.026	41.81	16.1145
41.85	14.253	41.92	19.026	41.91	16.1053
41.94	14.253	42.01	19.026	42	16.1145
42.03	14.253	42.1	19.026	42.09	16.1145
42.13	14.253	42.2	19.026	42.19	16.1145
42.22	14.253	42.29	19.026	42.28	16.1145
42.31	14.253	42.38	19.026	42.37	16.1145
42.41	14.253	42.48	19.026	42.47	16.1145
42.5	14.253	42.57	19.026	42.56	16.1145
42.59	14.253	42.66	19.026	42.65	16.1145
42.69	14.253	42.75	19.026	42.74	16.1053
42.78	14.253	42.85	19.026	42.84	16.1053
42.87	14.253	42.94	19.026	42.93	16.1053
42.96	14.253	43.03	19.026	43.02	16.1053
43.06	14.253	43.12	19.026	43.12	16.1053
43.15	14.253	43.22	19.026	43.22	16.1053
43.24	14.253	43.31	19.026	43.31	16.1053
43.34	14.253	43.4	19.026	43.4	16.1053
43.43	14.253	43.5	19.026	43.49	16.1053
43.52	14.253	43.59	19.026	43.58	16.1053
43.61	14.253	43.68	19.026	43.68	16.1145
43.71	14.253	43.77	19.026	43.78	16.1053
43.8	14.253	43.87	19.026	43.87	16.1145
43.89	14.253	43.96	19.026	43.96	16.1145
43.99	14.253	44.05	19.026	44.05	16.1145
44.08	14.253	44.15	19.026	44.15	16.1053
44.17	14.253	44.24	19.026	44.24	16.1145
44.26	14.253	44.33	19.026	44.33	16.1145
44.36	14.253	44.42	19.026	44.42	16.1145
44.45	14.253	44.52	19.026	44.52	16.1145
44.54	14.253	44.61	19.026	44.61	16.1145
44.63	14.253	44.7	19.026	44.7	16.1053
44.72	14.253	44.8	19.026	44.8	16.1145
44.82	14.253	44.89	19.026	44.89	16.1053
44.92	14.253	44.98	19.026	44.98	16.1053
45.01	14.253	45.07	19.026	45.07	16.1053
45.1	14.253	45.17	19.026	45.16	16.1053
45.19	14.253	45.26	19.026	45.25	16.1053
45.29	14.253	45.35	19.026	45.35	16.1053
45.38	14.253	45.44	19.026	45.44	16.1053
45.47	14.253	45.53	19.026	45.53	16.1053
45.57	14.253	45.62	19.0124	45.62	16.1053
45.66	14.253	45.73	19.026	45.72	16.1053
45.75	14.253	45.82	19.026	45.81	16.1145
45.84	14.253	45.91	19.026	45.9	16.1145
45.93	14.253	46	19.026	45.99	16.1145
46.02	14.253	46.1	19.026	46.08	16.1145
46.11	14.253	46.19	19.026	46.18	16.1145
46.21	14.253	46.28	19.026	46.27	16.1145
46.3	14.253	46.37	19.026	46.36	16.1145
46.39	14.253	46.46	19.026	46.46	16.1145
46.48	14.253	46.55	19.0124	46.55	16.1145
46.58	14.253	46.64	19.026	46.64	16.1145
46.67	14.253	46.74	19.026	46.74	16.1145
46.76	14.253	46.83	19.026	46.84	16.1145
46.86	14.253	46.92	19.026	46.93	16.1145
46.95	14.253	47.01	19.026	47.02	16.1145
47.04	14.253	47.11	19.026	47.11	16.1053
47.13	14.253	47.2	19.026	47.2	16.1145
47.23	14.253	47.29	19.026	47.29	16.1145
47.32	14.253	47.39	19.026	47.39	16.1053
47.41	14.253	47.48	19.026	47.48	16.1053
47.51	14.253	47.57	19.026	47.57	16.1145
47.6	14.253	47.67	19.0124	47.66	16.1145
47.69	14.253	47.76	19.026	47.76	16.1145
47.8	14.253	47.85	19.026	47.85	16.1053
47.88	14.253	47.95	19.026	47.94	16.1145
47.97	14.253	48.04	19.026	48.04	16.1145
48.07	14.253	48.13	19.026	48.13	16.1145
48.16	14.253	48.22	19.0124	48.22	16.1145
48.25	14.253	48.32	19.026	48.32	16.1145
48.34	14.253	48.41	19.026	48.41	16.1145
48.44	14.253	48.5	19.0124	48.5	16.1145
48.53	14.253	48.59	19.0124	48.59	16.1145
48.62	14.253	48.69	19.0124	48.69	16.1145
48.72	14.253	48.78	19.026	48.78	16.1145
48.81	14.253	48.87	19.026	48.87	16.1145
48.9	14.253	48.97	19.026	48.97	16.1145
48.99	14.253	49.06	19.026	49.06	16.1145
49.09	14.253	49.15	19.0124	49.15	16.1145
49.18	14.253	49.25	19.0124	49.24	16.1145
49.27	14.253	49.34	19.0124	49.34	16.1145
49.38	14.253	49.43	19.0124	49.43	16.1145
49.47	14.253	49.52	19.0124	49.52	16.1053
49.56	14.253	49.62	19.0124	49.62	16.1145
49.65	14.253	49.71	19.0124	49.71	16.1145
49.74	14.253	49.8	19.0124	49.8	16.1053
49.84	14.253	49.9	19.026	49.89	16.1053
49.93	14.253	49.99	19.0124	49.99	16.1053
50.02	14.253	50.08	19.0124	50.08	16.1053
50.11	14.253	50.17	19.0124	50.17	16.1145
50.2	14.253	50.27	19.026	50.26	16.1145
50.29	14.253	50.36	19.0124	50.35	16.1145
50.39	14.253	50.45	19.0124	50.44	16.1145
50.48	14.253	50.55	19.026	50.55	16.1145
50.57	14.253	50.64	19.0124	50.64	16.1145
50.67	14.253	50.73	19.0124	50.73	16.1053
50.76	14.253	50.83	19.0124	50.82	16.1053
50.85	14.253	50.92	19.0124	50.92	16.1053
50.94	14.253	51.01	19.0124	51.01	16.1145
51.04	14.253	51.1	19.0124	51.1	16.1053
51.13	14.253	51.2	19.026	51.2	16.1145
51.22	14.253	51.29	19.0124	51.29	16.1145
51.32	14.253	51.38	19.0124	51.38	16.1145
51.41	14.253	51.48	19.0124	51.47	16.1053
51.5	14.253	51.57	19.0124	51.57	16.1053
51.59	14.253	51.66	19.0124	51.66	16.1145
51.68	14.253	51.75	19.0124	51.75	16.1145
51.78	14.253	51.85	19.0124	51.85	16.1145
51.86	14.253	51.94	19.0124	51.94	16.1145
51.96	14.253	52.03	19.0124	52.03	16.1145
52.05	14.253	52.12	19.0124	52.12	16.1145
52.14	14.253	52.22	19.0124	52.22	16.1145
52.23	14.253	52.31	19.0124	52.31	16.1145
52.33	14.253	52.4	19.0124	52.4	16.1145
52.42	14.253	52.5	19.0124	52.5	16.1145
52.51	14.253	52.59	19.0124	52.59	16.1145
52.61	14.253	52.68	19.0124	52.68	16.1145
52.7	14.253	52.77	19.0124	52.77	16.1145
52.79	14.253	52.86	19.0124	52.87	16.1145
52.88	14.253	52.95	19.0124	52.96	16.1145
52.98	14.253	53.04	19.0124	53.05	16.1145
53.07	14.253	53.14	19.0124	53.14	16.1145
53.16	14.253	53.23	19.0124	53.23	16.1053
53.25	14.253	53.32	19.0124	53.33	16.1053
53.34	14.253	53.41	19.0124	53.42	16.1053
53.43	14.253	53.51	19.0124	53.51	16.1053
53.54	14.253	53.6	19.0124	53.6	16.1145
53.63	14.253	53.69	19.0124	53.69	16.1053
53.72	14.253	53.79	19.0124	53.79	16.1053
53.81	14.253	53.88	19.0124	53.88	16.1053
53.91	14.253	53.97	19.0124	53.97	16.1053
54	14.253	54.07	19.0124	54.06	16.1053
54.09	14.253	54.17	19.0124	54.16	16.1053
54.19	14.253	54.26	19.0124	54.25	16.1053
54.28	14.253	54.35	19.0124	54.34	16.1053
54.37	14.253	54.44	19.0124	54.44	16.1053
54.46	14.253	54.53	19.0124	54.53	16.1053
54.55	14.253	54.62	19.0124	54.62	16.1053
54.65	14.253	54.72	19.0124	54.71	16.1053
54.74	14.253	54.81	19.0124	54.81	16.1053
54.83	14.253	54.9	19.0124	54.9	16.1053
54.92	14.253	54.99	19.0124	54.99	16.1053
55.01	14.253	55.09	19.0124	55.09	16.1053
55.12	14.253	55.18	19.0124	55.18	16.1053
55.21	14.253	55.27	19.0124	55.27	16.1053
55.3	14.253	55.37	19.0124	55.37	16.1053
55.39	14.253	55.46	19.0124	55.46	16.1053
55.49	14.253	55.55	19.0124	55.55	16.1053
55.58	14.253	55.65	19.0124	55.64	16.1053
55.67	14.253	55.74	19.0124	55.74	16.1053
55.76	14.253	55.83	19.0124	55.83	16.1053
55.85	14.253	55.92	19.0124	55.92	16.1053
55.94	14.253	56.02	19.0124	56.02	16.1053
56.05	14.253	56.11	19.0124	56.11	16.1053
56.14	14.253	56.2	19.0124	56.2	16.1053
56.23	14.253	56.3	19.0124	56.29	16.1053
56.32	14.253	56.39	19.0124	56.39	16.1053
56.42	14.253	56.48	19.0124	56.48	16.1053
56.51	14.253	56.59	19.0124	56.57	16.1053
56.6	14.253	56.68	19.0124	56.66	16.1053
56.69	14.253	56.77	19.0124	56.76	16.1053
56.78	14.253	56.86	19.0124	56.85	16.1053
56.87	14.253	56.95	19.0124	56.95	16.1053
56.98	14.253	57.04	19.0124	57.04	16.1053
57.07	14.253	57.13	19.0124	57.13	16.1053
57.16	14.253	57.23	19.0124	57.22	16.1053
57.25	14.253	57.32	19.0124	57.32	16.1053
57.35	14.253	57.41	19.0124	57.41	16.1053
57.44	14.253	57.5	19.0124	57.5	16.1053
57.53	14.253	57.6	19.0124	57.6	16.1053
57.63	14.253	57.69	19.0124	57.69	16.1053
57.72	14.253	57.78	19.0124	57.78	16.1053
57.81	14.253	57.88	19.0124	57.87	16.1053
57.9	14.253	57.97	19.0124	57.97	16.1053
57.99	14.253	58.06	19.0124	58.06	16.1053
58.09	14.253	58.15	19.0124	58.15	16.1053
58.18	14.253	58.25	19.0124	58.25	16.1053
58.27	14.253	58.34	19.0124	58.34	16.1053
58.36	14.253	58.43	19.0124	58.43	16.1053
58.45	14.253	58.53	19.0124	58.52	16.1145
58.56	14.253	58.62	19.0124	58.61	16.1053
58.65	14.253	58.71	19.0124	58.7	16.1053
58.74	14.253	58.8	19.0124	58.79	16.1145
58.83	14.253	58.89	19.0124	58.89	16.1145
58.93	14.253	58.98	19.0124	58.98	16.1145
59.02	14.253	59.07	19.0124	59.07	16.1145
59.11	14.253	59.17	19.0124	59.17	16.1145
59.2	14.253	59.26	19.0124	59.27	16.1053
59.29	14.253	59.35	19.0124	59.36	16.1053
59.38	14.253	59.46	19.0124	59.45	16.1053
59.49	14.253	59.55	19.0124	59.55	16.1053
59.58	14.253	59.64	19.0124	59.64	16.1053
59.67	14.253	59.73	19.0124	59.73	16.1053
59.76	14.253	59.83	19.0124	59.83	16.1053
59.86	14.253	59.92	19.0124	59.92	16.1053
59.95	14.253	60.01	18.9988	60.01	16.1053
60.04	14.253	60.1	19.0124	60.1	16.1053
60.13	14.253	60.19	18.9988	60.2	16.1053
60.22	14.253	60.28	19.0124	60.29	16.1053
60.31	14.253	60.37	19.0124	60.38	16.1053
60.42	14.253	60.47	18.9988	60.48	16.1145
60.51	14.253	60.56	19.0124	60.57	16.1053
60.6	14.253	60.65	19.0124	60.66	16.1053
60.69	14.253	60.75	19.0124	60.75	16.1053
60.79	14.253	60.84	19.0124	60.85	16.1053
60.88	14.253	60.93	18.9988	60.94	16.1053
60.97	14.253	61.03	19.0124	61.03	16.1145
61.06	14.253	61.12	19.0124	61.13	16.1145
61.15	14.253	61.21	19.0124	61.22	16.1053
61.24	14.253	61.3	19.0124	61.31	16.1053
61.33	14.253	61.4	19.0124	61.4	16.1053
61.43	14.253	61.49	19.0124	61.5	16.1053
61.52	14.253	61.58	18.9988	61.59	16.1053
61.61	14.253	61.69	19.0124	61.68	16.1053
61.71	14.253	61.78	19.0124	61.78	16.1053
61.8	14.253	61.87	19.0124	61.87	16.1053
61.89	14.253	61.96	18.9988	61.96	16.1053
61.99	14.253	62.05	18.9988	62.05	16.1053
62.08	14.253	62.14	19.0124	62.15	16.1053
62.17	14.253	62.23	19.0124	62.24	16.1145
62.26	14.253	62.33	18.9988	62.33	16.1053
62.36	14.253	62.42	18.9988	62.43	16.1053
62.45	14.253	62.51	19.0124	62.52	16.1053
62.54	14.253	62.6	18.9988	62.61	16.1145
62.64	14.253	62.7	19.0124	62.71	16.1053
62.73	14.253	62.79	18.9988	62.8	16.1053
62.82	14.253	62.88	19.0124	62.89	16.1145
62.91	14.253	62.98	18.9988	62.98	16.1145
63.01	14.253	63.07	18.9988	63.08	16.1145
63.1	14.253	63.16	18.9988	63.17	16.1053
63.19	14.253	63.25	19.0124	63.26	16.1145
63.28	14.253	63.35	19.0124	63.36	16.1145
63.37	14.253	63.44	19.0124	63.45	16.1145
63.46	14.253	63.53	18.9988	63.54	16.1145
63.57	14.253	63.62	18.9988	63.63	16.1145
63.66	14.253	63.71	19.0124	63.73	16.1145
63.75	14.253	63.8	18.9988	63.82	16.1145
63.84	14.253	63.91	18.9988	63.91	16.1145
63.94	14.253	64	19.0124	64.01	16.1145
64.03	14.253	64.09	19.0124	64.1	16.1145
64.12	14.253	64.18	18.9988	64.19	16.1145
64.21	14.253	64.28	18.9988	64.28	16.1145
64.3	14.253	64.37	18.9988	64.38	16.1145
64.39	14.253	64.46	18.9988	64.47	16.1145
64.49	14.253	64.56	19.0124	64.56	16.1145
64.59	14.253	64.64	18.9988	64.65	16.1145
64.68	14.253	64.74	18.9988	64.74	16.1145
64.77	14.253	64.83	18.9988	64.83	16.1145
64.87	14.253	64.92	18.9988	64.94	16.1145
64.96	14.253	65.01	18.9988	65.03	16.1145
65.05	14.253	65.1	18.9988	65.12	16.1145
65.15	14.253	65.2	18.9988	65.21	16.1145
65.24	14.253	65.29	19.0124	65.31	16.1145
65.33	14.253	65.38	18.9988	65.4	16.1145
65.42	14.253	65.47	18.9988	65.49	16.1145
65.52	14.253	65.57	18.9988	65.59	16.1145
65.61	14.253	65.66	18.9988	65.68	16.1145
65.7	14.253	65.75	18.9988	65.77	16.1053
65.8	14.253	65.85	18.9988	65.86	16.1053
65.89	14.253	65.94	18.9988	65.95	16.1053
65.98	14.253	66.03	18.9988	66.04	16.1053
66.07	14.253	66.13	18.9988	66.13	16.1053
66.16	14.253	66.22	18.9988	66.23	16.1053
66.25	14.253	66.31	18.9988	66.32	16.1053
66.34	14.253	66.4	18.9988	66.41	16.1053
66.44	14.253	66.5	18.9988	66.5	16.1145
66.53	14.253	66.59	18.9988	66.6	16.1145
66.62	14.2391	66.68	18.9988	66.69	16.1145
66.71	14.2391	66.78	18.9988	66.78	16.1145
66.81	14.253	66.87	18.9988	66.88	16.1145
66.9	14.253	66.96	18.9988	66.97	16.1145
66.99	14.253	67.05	18.9988	67.06	16.1145
67.09	14.253	67.15	18.9988	67.15	16.1145
67.18	14.253	67.24	18.9988	67.25	16.1145
67.27	14.253	67.33	18.9988	67.34	16.1145
67.37	14.253	67.43	18.9988	67.43	16.1053
67.46	14.253	67.52	18.9988	67.53	16.1145
67.55	14.253	67.61	18.9988	67.62	16.1053
67.64	14.253	67.71	18.9988	67.71	16.1053
67.74	14.253	67.8	19.0124	67.8	16.1053
67.83	14.253	67.89	18.9988	67.9	16.1053
67.92	14.253	67.98	18.9988	67.99	16.1145
68.02	14.253	68.08	18.9988	68.08	16.1053
68.11	14.253	68.17	18.9988	68.18	16.1053
68.2	14.253	68.26	18.9988	68.27	16.1053
68.29	14.253	68.36	18.9988	68.36	16.1053
68.39	14.253	68.45	18.9988	68.45	16.1053
68.48	14.253	68.54	18.9988	68.55	16.1053
68.57	14.253	68.63	18.9988	68.64	16.1053
68.66	14.253	68.73	18.9988	68.73	16.1145
68.75	14.253	68.82	18.9988	68.82	16.1145
68.84	14.253	68.91	18.9988	68.91	16.1145
68.95	14.253	69.01	18.9988	69	16.1145
69.04	14.253	69.1	18.9988	69.11	16.1145
69.13	14.253	69.19	18.9988	69.2	16.1145
69.22	14.253	69.29	18.9988	69.29	16.1145
69.32	14.253	69.38	18.9988	69.38	16.1145
69.41	14.253	69.47	18.9988	69.48	16.1145
69.5	14.253	69.56	18.9988	69.57	16.1145
69.59	14.253	69.66	18.9988	69.66	16.1145
69.68	14.253	69.75	18.9988	69.76	16.1145
69.78	14.253	69.84	18.9988	69.85	16.1145
69.88	14.253	69.94	18.9988	69.94	16.1145
69.97	14.253	70.03	18.9988	70.03	16.1145
70.06	14.253	70.12	18.9988	70.12	16.1145
70.15	14.253	70.21	18.9988	70.21	16.1145
70.25	14.253	70.31	18.9988	70.3	16.1145
70.34	14.253	70.39	18.9988	70.4	16.1145
70.43	14.253	70.49	18.9988	70.49	16.1145
70.53	14.253	70.58	18.9988	70.58	16.1145
70.62	14.253	70.67	18.9988	70.67	16.1145
70.71	14.253	70.76	18.9988	70.77	16.1145
70.81	14.253	70.85	18.9988	70.86	16.1145
70.9	14.253	70.95	18.9988	70.95	16.1145
70.99	14.253	71.04	18.9988	71.05	16.1145
71.08	14.253	71.13	18.9988	71.14	16.1145
71.18	14.253	71.23	18.9988	71.23	16.1145
71.27	14.253	71.32	18.9988	71.34	16.1145
71.36	14.253	71.41	18.9988	71.43	16.1145
71.46	14.253	71.51	18.9988	71.52	16.1145
71.55	14.253	71.6	18.9988	71.61	16.1053
71.64	14.253	71.69	18.9988	71.7	16.1053
71.73	14.253	71.78	18.9988	71.79	16.1053
71.82	14.253	71.88	18.9988	71.88	16.1053
71.91	14.253	71.97	18.9988	71.99	16.1145
72	14.253	72.06	18.9988	72.08	16.1053
72.09	14.253	72.17	18.9988	72.17	16.1053
72.19	14.253	72.26	18.9988	72.26	16.1053
72.28	14.253	72.35	18.9988	72.36	16.1053
72.37	14.253	72.44	18.9988	72.45	16.1053
72.47	14.253	72.53	18.9988	72.54	16.1053
72.56	14.253	72.62	18.9988	72.63	16.1053
72.65	14.253	72.71	18.9988	72.72	16.1053
72.75	14.253	72.81	18.9988	72.81	16.1053
72.84	14.253	72.9	18.9988	72.92	16.1145
72.93	14.253	72.99	18.9988	73.01	16.1145
73.03	14.253	73.08	18.9988	73.1	16.1145
73.12	14.253	73.18	18.9988	73.19	16.1145
73.21	14.253	73.27	18.9988	73.29	16.1145
73.3	14.253	73.36	18.9988	73.38	16.1145
73.4	14.253	73.46	18.9988	73.47	16.1145
73.49	14.253	73.55	18.9988	73.57	16.1053
73.58	14.2391	73.64	18.9988	73.66	16.1053
73.68	14.253	73.74	18.9988	73.75	16.1053
73.78	14.253	73.83	18.9988	73.84	16.1053
73.86	14.253	73.92	18.9988	73.94	16.1053
73.95	14.253	74.01	18.9988	74.03	16.1053
74.05	14.253	74.11	18.9988	74.12	16.1145
74.14	14.253	74.2	18.9988	74.21	16.1053
74.23	14.253	74.29	18.9988	74.3	16.1053
74.33	14.253	74.39	18.9988	74.39	16.1053
74.42	14.253	74.48	18.9988	74.48	16.1053
74.51	14.253	74.57	18.9988	74.58	16.1053
74.6	14.253	74.66	18.9988	74.67	16.1145
74.7	14.253	74.76	18.9988	74.76	16.1053
74.79	14.253	74.85	18.9988	74.86	16.1053
74.88	14.253	74.94	18.9988	74.95	16.1145
74.98	14.253	75.04	18.9988	75.04	16.1145
75.07	14.253	75.13	18.9988	75.13	16.1145
75.16	14.2391	75.22	18.9988	75.23	16.1145
75.26	14.253	75.31	18.9988	75.32	16.1145
75.35	14.253	75.41	18.9988	75.41	16.1145
75.44	14.253	75.5	18.9988	75.51	16.1145
75.53	14.253	75.59	18.9988	75.6	16.1145
75.63	14.253	75.69	18.9988	75.69	16.1145
75.72	14.253	75.78	18.9988	75.79	16.1145
75.81	14.253	75.87	18.9988	75.88	16.1145
75.91	14.253	75.96	18.9988	75.97	16.1145
76	14.253	76.06	18.9988	76.06	16.1053
76.09	14.253	76.14	18.9988	76.16	16.1053
76.18	14.253	76.24	18.9988	76.25	16.1053
76.28	14.253	76.33	18.9988	76.34	16.1053
76.36	14.253	76.42	18.9988	76.44	16.1053
76.45	14.253	76.52	18.9988	76.53	16.1053
76.55	14.253	76.61	18.9988	76.62	16.1145
76.64	14.253	76.7	18.9988	76.71	16.1145
76.73	14.253	76.79	18.9988	76.81	16.1145
76.84	14.253	76.88	18.9988	76.9	16.1145
76.93	14.253	76.98	18.9988	76.99	16.1053
77.02	14.253	77.07	18.9988	77.09	16.1145
77.11	14.253	77.16	18.9988	77.18	16.1145
77.2	14.253	77.27	18.9988	77.27	16.1145
77.3	14.253	77.36	18.9988	77.37	16.1145
77.38	14.253	77.45	18.9988	77.46	16.1145
77.48	14.253	77.54	18.9988	77.55	16.1145
77.57	14.253	77.63	18.9988	77.64	16.1145
77.66	14.2391	77.72	18.9988	77.74	16.1145
77.75	14.253	77.81	18.9988	77.83	16.1145
77.85	14.253	77.91	18.9988	77.92	16.1145
77.94	14.253	78	18.9988	78.03	16.1145
78.03	14.253	78.09	18.9988	78.12	16.1145
78.13	14.253	78.18	18.9988	78.21	16.1053
78.22	14.253	78.28	18.9988	78.3	16.1053
78.31	14.253	78.37	18.9988	78.39	16.1053
78.4	14.253	78.46	18.9988	78.48	16.1145
78.5	14.253	78.56	18.9988	78.57	16.1053
78.59	14.253	78.65	18.9988	78.68	16.1053
78.68	14.253	78.74	18.9988	78.77	16.1053
78.78	14.253	78.84	18.9988	78.86	16.1053
78.87	14.253	78.93	18.9988	78.95	16.1053
78.96	14.253	79.02	18.9988	79.04	16.1053
79.05	14.253	79.12	18.9988	79.13	16.1053
79.14	14.253	79.21	18.9988	79.23	16.1145
79.23	14.253	79.3	18.9988	79.32	16.1145
79.32	14.253	79.39	18.9988	79.41	16.1145
79.42	14.253	79.49	18.9852	79.5	16.1145
79.51	14.253	79.58	18.9852	79.59	16.1145
79.6	14.253	79.67	18.9988	79.7	16.1053
79.71	14.253	79.76	18.9988	79.79	16.1053
79.8	14.253	79.86	18.9852	79.88	16.1053
79.89	14.253	79.95	18.9988	79.97	16.1053
79.98	14.253	80.04	18.9852	80.07	16.1053
80.07	14.253	80.14	18.9852	80.16	16.1053
80.16	14.253	80.23	18.9852	80.25	16.1053
80.26	14.253	80.32	18.9988	80.35	16.1053
80.36	14.253	80.41	18.9988	80.44	16.1053
80.45	14.253	80.51	18.9988	80.53	16.1053
80.53	14.253	80.6	18.9852	80.62	16.1053
80.63	14.253	80.69	18.9988	80.71	16.1053
80.72	14.253	80.8	18.9988	80.81	16.1053
80.81	14.253	80.89	18.9988	80.9	16.1053
80.9	14.253	80.98	18.9852	80.99	16.1053
81	14.253	81.07	18.9988	81.08	16.1053
81.09	14.253	81.16	18.9988	81.17	16.1145
81.18	14.253	81.25	18.9852	81.26	16.1145
81.29	14.253	81.34	18.9852	81.36	16.1053
81.38	14.253	81.44	18.9988	81.45	16.1053
81.47	14.253	81.53	18.9988	81.54	16.1053
81.56	14.253	81.62	18.9852	81.63	16.1145
81.65	14.253	81.73	18.9852	81.73	16.1053
81.74	14.253	81.82	18.9988	81.82	16.1053
81.83	14.253	81.91	18.9988	81.91	16.1053
81.93	14.253	82	18.9852	82.01	16.1053
82.02	14.253	82.1	18.9988	82.1	16.1053
82.11	14.253	82.19	18.9852	82.19	16.1053
82.2	14.253	82.28	18.9852	82.29	16.1053
82.3	14.253	82.37	18.9988	82.38	16.1053
82.39	14.253	82.46	18.9852	82.47	16.1053
82.48	14.253	82.55	18.9988	82.56	16.1053
82.58	14.253	82.64	18.9852	82.66	16.1053
82.67	14.253	82.74	18.9852	82.75	16.1053
82.76	14.253	82.83	18.9988	82.84	16.1053
82.85	14.253	82.92	18.9852	82.94	16.1053
82.95	14.253	83.02	18.9988	83.03	16.1053
83.04	14.253	83.11	18.9852	83.12	16.1053
83.13	14.253	83.2	18.9852	83.21	16.1053
83.22	14.253	83.29	18.9852	83.31	16.1145
83.31	14.253	83.39	18.9988	83.4	16.1145
83.4	14.253	83.48	18.9852	83.49	16.1145
83.51	14.253	83.57	18.9852	83.59	16.1145
83.6	14.253	83.67	18.9852	83.68	16.1053
83.69	14.253	83.76	18.9852	83.77	16.1053
83.78	14.253	83.85	18.9852	83.87	16.1053
83.88	14.253	83.96	18.9852	83.96	16.1053
83.97	14.253	84.05	18.9852	84.05	16.1053
84.06	14.253	84.14	18.9852	84.14	16.1145
84.15	14.253	84.23	18.9852	84.24	16.1145
84.24	14.253	84.32	18.9852	84.33	16.1145
84.34	14.253	84.41	18.9852	84.42	16.1145
84.42	14.253	84.5	18.9852	84.52	16.1145
84.52	14.253	84.61	18.9852	84.61	16.1145
84.61	14.253	84.7	18.9852	84.7	16.1145
84.7	14.253	84.79	18.9852	84.79	16.1145
84.8	14.253	84.88	18.9852	84.89	16.1053
84.89	14.253	84.98	18.9852	84.98	16.1145
84.98	14.253	85.07	18.9852	85.07	16.1145
85.09	14.253	85.16	18.9852	85.17	16.1145
85.17	14.253	85.25	18.9852	85.26	16.1145
85.27	14.253	85.34	18.9852	85.35	16.1145
85.36	14.253	85.44	18.9852	85.44	16.1145
85.45	14.253	85.54	18.9852	85.54	16.1053
85.54	14.2391	85.63	18.9852	85.63	16.1145
85.63	14.253	85.72	18.9852	85.72	16.1053
85.73	14.253	85.81	18.9852	85.82	16.1053
85.82	14.253	85.91	18.9852	85.91	16.1053
85.91	14.253	86	18.9852	86	16.1145
86	14.253	86.09	18.9852	86.1	16.1053
86.1	14.253	86.19	18.9852	86.19	16.1145
86.19	14.253	86.28	18.9852	86.28	16.1145
86.28	14.253	86.37	18.9852	86.38	16.1145
86.38	14.253	86.46	18.9852	86.47	16.1145
86.47	14.253	86.56	18.9852	86.56	16.1145
86.56	14.253	86.65	18.9852	86.65	16.1145
86.65	14.253	86.74	18.9852	86.75	16.1145
86.75	14.253	86.83	18.9852	86.84	16.1145
86.84	14.253	86.93	18.9852	86.93	16.1145
86.93	14.253	87.02	18.9852	87.02	16.1145
87.03	14.253	87.11	18.9852	87.12	16.1145
87.11	14.253	87.21	18.9852	87.21	16.1145
87.2	14.253	87.3	18.9852	87.3	16.1145
87.31	14.253	87.39	18.9852	87.4	16.1145
87.4	14.253	87.49	18.9852	87.49	16.1145
87.49	14.253	87.58	18.9852	87.58	16.1145
87.58	14.253	87.67	18.9852	87.67	16.1145
87.68	14.253	87.76	18.9852	87.77	16.1145
87.77	14.253	87.86	18.9852	87.86	16.1145
87.86	14.253	87.95	18.9852	87.95	16.1145
87.96	14.253	88.04	18.9852	88.05	16.1145
88.05	14.253	88.14	18.9852	88.14	16.1145
88.14	14.253	88.23	18.9852	88.23	16.1145
88.23	14.253	88.32	18.9852	88.33	16.1145
88.32	14.253	88.41	18.9852	88.42	16.1145
88.41	14.253	88.51	18.9852	88.51	16.1145
88.5	14.253	88.6	18.9852	88.6	16.1145
88.6	14.253	88.69	18.9852	88.7	16.1145
88.69	14.253	88.79	18.9852	88.79	16.1145
88.78	14.253	88.88	18.9852	88.88	16.1145
88.89	14.253	88.97	18.9852	88.98	16.1145
88.98	14.253	89.07	18.9852	89.07	16.1145
89.07	14.253	89.16	18.9852	89.16	16.1145
89.16	14.253	89.25	18.9852	89.25	16.1145
89.25	14.253	89.34	18.9852	89.35	16.1145
89.34	14.253	89.44	18.9852	89.44	16.1145
89.43	14.253	89.53	18.9852	89.53	16.1145
89.53	14.253	89.62	18.9852	89.62	16.1145
89.62	14.253	89.73	18.9852	89.72	16.1145
89.71	14.253	89.82	18.9852	89.81	16.1145
89.8	14.253	89.91	18.9852	89.91	16.1145
89.9	14.253	90	18.9852	90	16.1145
89.99	14.253	90.09	18.9852	90.09	16.1145
90.08	14.253	90.18	18.9852	90.18	16.1145
90.18	14.253	90.27	18.9852	90.28	16.1053
90.27	14.253	90.37	18.9852	90.37	16.1053
90.36	14.253	90.46	18.9852	90.46	16.1053
90.46	14.253	90.55	18.9852	90.56	16.1053
90.55	14.253	90.66	18.9852	90.65	16.1053
90.64	14.253	90.75	18.9852	90.74	16.1053
90.73	14.253	90.84	18.9852	90.83	16.1053
90.83	14.253	90.93	18.9852	90.93	16.1053
90.92	14.253	91.02	18.9852	91.02	16.1053
91.01	14.253	91.11	18.9852	91.11	16.1053
91.1	14.253	91.2	18.9852	91.21	16.1145
91.2	14.253	91.3	18.9852	91.3	16.1145
91.29	14.253	91.39	18.9852	91.39	16.1145
91.38	14.253	91.48	18.9852	91.48	16.1145
91.48	14.253	91.59	18.9852	91.57	16.1145
91.57	14.253	91.68	18.9852	91.67	16.1145
91.66	14.253	91.77	18.9852	91.76	16.1053
91.76	14.253	91.86	18.9852	91.85	16.1053
91.85	14.253	91.96	18.9852	91.94	16.1053
91.94	14.253	92.05	18.9852	92.03	16.1053
92.03	14.253	92.14	18.9852	92.14	16.1145
92.13	14.253	92.23	18.9852	92.23	16.1053
92.22	14.253	92.32	18.9852	92.32	16.1053
92.31	14.253	92.41	18.9852	92.41	16.1053
92.41	14.253	92.51	18.9852	92.51	16.1053
92.5	14.253	92.6	18.9852	92.6	16.1145
92.59	14.253	92.69	18.9852	92.69	16.1053
92.68	14.253	92.78	18.9852	92.79	16.1053
92.77	14.253	92.88	18.9852	92.88	16.1053
92.86	14.253	92.97	18.9852	92.97	16.1053
92.95	14.253	93.06	18.9852	93.06	16.1053
93.06	14.253	93.15	18.9852	93.15	16.1145
93.15	14.253	93.25	18.9852	93.25	16.1145
93.24	14.253	93.34	18.9852	93.34	16.1145
93.33	14.253	93.43	18.9852	93.43	16.1053
93.43	14.253	93.53	18.9852	93.52	16.1053
93.52	14.253	93.62	18.9852	93.61	16.1053
93.61	14.253	93.71	18.9852	93.7	16.1145
93.7	14.253	93.8	18.9852	93.8	16.1145
93.79	14.253	93.9	18.9852	93.89	16.1145
93.88	14.253	93.99	18.9852	93.98	16.1145
93.99	14.253	94.08	18.9852	94.07	16.1053
94.08	14.253	94.18	18.9852	94.17	16.1145
94.17	14.253	94.27	18.9852	94.26	16.1053
94.26	14.253	94.36	18.9852	94.35	16.1053
94.36	14.253	94.46	18.9852	94.45	16.1053
94.45	14.253	94.55	18.9852	94.54	16.1053
94.54	14.253	94.64	18.9852	94.63	16.1053
94.63	14.253	94.73	18.9852	94.73	16.1053
94.72	14.253	94.83	18.9852	94.82	16.1053
94.82	14.253	94.92	18.9852	94.91	16.1053
94.9	14.253	95.01	18.9852	95	16.1053
95	14.253	95.11	18.9852	95.1	16.1053
95.09	14.253	95.2	18.9852	95.19	16.1053
95.18	14.253	95.29	18.9852	95.28	16.1053
95.27	14.253	95.38	18.9852	95.39	16.1053
95.37	14.253	95.48	18.9852	95.48	16.1053
95.46	14.253	95.57	18.9852	95.57	16.1053
95.55	14.253	95.66	18.9852	95.66	16.1053
95.65	14.253	95.76	18.9852	95.76	16.1053
95.74	14.253	95.85	18.9852	95.85	16.1053
95.83	14.253	95.94	18.9852	95.94	16.1053
95.93	14.253	96.03	18.9852	96.03	16.1053
96.02	14.253	96.13	18.9852	96.12	16.1053
96.11	14.253	96.22	18.9852	96.21	16.1053
96.2	14.253	96.31	18.9852	96.3	16.1053
96.3	14.253	96.42	18.9852	96.4	16.1145
96.39	14.253	96.51	18.9852	96.49	16.1145
96.48	14.253	96.6	18.9852	96.58	16.1145
96.58	14.253	96.69	18.9852	96.68	16.1145
96.67	14.253	96.78	18.9852	96.77	16.1053
96.76	14.253	96.87	18.9852	96.86	16.1053
96.85	14.253	96.96	18.9852	96.95	16.1053
96.95	14.253	97.06	18.9852	97.05	16.1053
97.04	14.253	97.15	18.9852	97.14	16.1053
97.13	14.253	97.24	18.9852	97.23	16.1053
97.22	14.253	97.33	18.9852	97.33	16.1053
97.32	14.253	97.43	18.9852	97.43	16.1053
97.4	14.253	97.52	18.9852	97.52	16.1053
97.51	14.253	97.61	18.9852	97.61	16.1053
97.6	14.253	97.71	18.9852	97.7	16.1053
97.69	14.253	97.8	18.9852	97.79	16.1053
97.78	14.253	97.89	18.9852	97.88	16.1145
97.88	14.253	98	18.9852	97.99	16.1053
97.97	14.253	98.09	18.9852	98.08	16.1145
98.06	14.253	98.18	18.9852	98.17	16.1145
98.16	14.253	98.27	18.9852	98.26	16.1053
98.25	14.253	98.36	18.9852	98.36	16.1053
98.34	14.253	98.45	18.9852	98.45	16.1053
98.43	14.253	98.54	18.9852	98.54	16.1053
98.52	14.253	98.64	18.9852	98.64	16.1053
98.61	14.253	98.73	18.9852	98.73	16.1145
98.7	14.253	98.82	18.9716	98.82	16.1053
98.8	14.253	98.91	18.9852	98.91	16.1053
98.89	14.253	99.01	18.9852	99.01	16.1053
98.98	14.253	99.1	18.9852	99.1	16.1145
99.07	14.253	99.19	18.9852	99.19	16.1145
99.17	14.253	99.29	18.9852	99.28	16.1145
99.26	14.253	99.38	18.9852	99.38	16.1145
99.35	14.253	99.47	18.9852	99.47	16.1053
99.45	14.253	99.57	18.9852	99.56	16.1145
99.54	14.253	99.66	18.9852	99.65	16.1053
99.63	14.253	99.75	18.9852	99.74	16.1053
99.72	14.253	99.84	18.9852	99.83	16.1053
99.82	14.253	99.94	18.9852	99.93	16.1145
99.9	14.253	100	18.9852	100	16.1053
99.99	14.253	100.1	18.9852	100.1	16.1145
100.1	14.253	100.2	18.9852	100.2	16.1145
100.2	14.253	100.3	18.9852	100.3	16.1145
100.3	14.253	100.4	18.9852	100.4	16.1145
100.4	14.253	100.5	18.9852	100.5	16.1053
100.5	14.253	100.6	18.9852	100.6	16.1145
100.6	14.253	100.7	18.9852	100.7	16.1053
100.6	14.253	100.8	18.9852	100.8	16.1053
100.7	14.253	100.9	18.9852	100.9	16.1145
100.8	14.253	101	18.9852	101	16.1053
100.9	14.253	101	18.9852	101	16.1145
101	14.253	101.1	18.9852	101.1	16.1145
101.1	14.253	101.2	18.9852	101.2	16.1053
101.2	14.253	101.3	18.9852	101.3	16.1145
101.3	14.253	101.4	18.9852	101.4	16.1145
101.4	14.253	101.5	18.9852	101.5	16.1053
101.5	14.253	101.6	18.9852	101.6	16.1053
101.6	14.253	101.7	18.9852	101.7	16.1053
101.7	14.253	101.8	18.9852	101.8	16.1053
101.8	14.253	101.9	18.9852	101.9	16.1053
101.9	14.253	102	18.9716	102	16.1053
101.9	14.253	102.1	18.9852	102.1	16.1053
102	14.253	102.2	18.9852	102.2	16.1053
102.1	14.253	102.3	18.9852	102.3	16.1053
102.2	14.253	102.3	18.9852	102.3	16.1053
102.3	14.253	102.4	18.9852	102.5	16.1053
102.4	14.253	102.5	18.9852	102.5	16.1145
102.5	14.253	102.6	18.9852	102.6	16.1145
102.6	14.253	102.7	18.9852	102.7	16.1145
102.7	14.253	102.8	18.9852	102.8	16.1145
102.8	14.253	102.9	18.9852	102.9	16.1145
102.9	14.253	103	18.9852	103	16.1145
103	14.253	103.1	18.9852	103.1	16.1145
103.1	14.253	103.2	18.9852	103.2	16.1145
103.1	14.253	103.3	18.9852	103.3	16.1145
103.2	14.253	103.4	18.9716	103.4	16.1053
103.3	14.253	103.5	18.9852	103.5	16.1145
103.4	14.253	103.6	18.9852	103.6	16.1145
103.5	14.253	103.6	18.9852	103.6	16.1053
103.6	14.253	103.7	18.9852	103.7	16.1053
103.7	14.253	103.8	18.9852	103.8	16.1053
103.8	14.253	103.9	18.9852	103.9	16.1053
103.9	14.253	104	18.9852	104	16.1053
104	14.253	104.1	18.9852	104.1	16.1145
104.1	14.253	104.2	18.9716	104.2	16.1145
104.2	14.253	104.3	18.9716	104.3	16.1053
104.3	14.253	104.4	18.9852	104.4	16.1145
104.4	14.253	104.5	18.9852	104.5	16.1145
104.4	14.253	104.6	18.9852	104.6	16.1053
104.5	14.253	104.7	18.9716	104.7	16.1053
104.6	14.253	104.8	18.9716	104.8	16.1145
104.7	14.253	104.9	18.9852	104.9	16.1145
104.8	14.253	104.9	18.9852	105	16.1145
104.9	14.253	105	18.9852	105	16.1145
105	14.253	105.1	18.9716	105.1	16.1145
105.1	14.253	105.2	18.9716	105.2	16.1145
105.2	14.253	105.3	18.9716	105.3	16.1145
105.3	14.253	105.4	18.9852	105.4	16.1145
105.4	14.253	105.5	18.9716	105.5	16.1145
105.5	14.253	105.6	18.9716	105.6	16.1145
105.6	14.253	105.7	18.9716	105.7	16.1145
105.6	14.253	105.8	18.9852	105.8	16.1145
105.7	14.253	105.9	18.9716	105.9	16.1145
105.8	14.253	106	18.9716	106	16.1145
105.9	14.253	106.1	18.9716	106.1	16.1145
106	14.253	106.2	18.9716	106.2	16.1145
106.1	14.253	106.2	18.9716	106.2	16.1145
106.2	14.253	106.3	18.9716	106.3	16.1145
106.3	14.253	106.4	18.9852	106.4	16.1145
106.4	14.253	106.5	18.9716	106.5	16.1145
106.5	14.253	106.6	18.9716	106.6	16.1145
106.6	14.253	106.7	18.9716	106.7	16.1145
106.7	14.253	106.8	18.9852	106.8	16.1145
106.8	14.253	106.9	18.9716	106.9	16.1145
106.8	14.253	107	18.9716	107	16.1053
106.9	14.253	107.1	18.9716	107.1	16.1145
107	14.253	107.2	18.9852	107.2	16.1053
107.1	14.253	107.3	18.9716	107.3	16.1145
107.2	14.253	107.4	18.9716	107.4	16.1145
107.3	14.253	107.5	18.9716	107.5	16.1145
107.4	14.253	107.6	18.9716	107.5	16.1145
107.5	14.253	107.6	18.9716	107.6	16.1145
107.6	14.253	107.7	18.9716	107.7	16.1053
107.7	14.253	107.8	18.9852	107.8	16.1053
107.8	14.253	107.9	18.9716	107.9	16.1053
107.9	14.253	108	18.9716	108	16.1145
108	14.253	108.1	18.9716	108.1	16.1053
108.1	14.253	108.2	18.9716	108.2	16.1053
108.1	14.253	108.3	18.9716	108.3	16.1053
108.2	14.253	108.4	18.9716	108.4	16.1053
108.3	14.253	108.5	18.9716	108.5	16.1145
108.4	14.253	108.6	18.9716	108.6	16.1053
108.5	14.253	108.7	18.9716	108.7	16.1053
108.6	14.253	108.8	18.9716	108.7	16.1145
108.7	14.253	108.9	18.9716	108.8	16.1053
108.8	14.253	108.9	18.9716	108.9	16.1145
108.9	14.253	109	18.9716	109	16.1145
109	14.253	109.1	18.9716	109.1	16.1145
109.1	14.253	109.2	18.9716	109.2	16.1145
109.2	14.253	109.3	18.9716	109.3	16.1145
109.3	14.253	109.4	18.9852	109.4	16.1145
109.4	14.253	109.5	18.9716	109.5	16.1145
109.4	14.253	109.6	18.9716	109.6	16.1145
109.5	14.253	109.7	18.9716	109.7	16.1145
109.6	14.253	109.8	18.9716	109.8	16.1145
109.7	14.253	109.9	18.9716	109.9	16.1145
109.8	14.253	110	18.9716	110	16.1145
109.9	14.253	110.1	18.9716	110	16.1145
110	14.253	110.2	18.9716	110.2	16.1145
110.1	14.253	110.2	18.9716	110.2	16.1145
110.2	14.253	110.3	18.9716	110.3	16.1145
110.3	14.253	110.4	18.9716	110.4	16.1145
110.4	14.253	110.5	18.9716	110.5	16.1145
110.5	14.253	110.6	18.9716	110.6	16.1145
110.6	14.253	110.7	18.9716	110.7	16.1145
110.7	14.253	110.8	18.9716	110.8	16.1145
110.7	14.253	110.9	18.9716	110.9	16.1145
110.8	14.253	111	18.9716	111	16.1145
110.9	14.253	111.1	18.9716	111.1	16.1145
111	14.253	111.2	18.9852	111.2	16.1145
111.1	14.253	111.3	18.9716	111.3	16.1145
111.2	14.253	111.4	18.9716	111.3	16.1053
111.3	14.253	111.5	18.9716	111.4	16.1145
111.4	14.253	111.5	18.9716	111.5	16.1053
111.5	14.253	111.6	18.9716	111.6	16.1145
111.6	14.253	111.7	18.9716	111.7	16.1053
111.7	14.253	111.8	18.9716	111.8	16.1145
111.8	14.253	111.9	18.9716	111.9	16.1053
111.9	14.253	112	18.9716	112	16.1145
111.9	14.253	112.1	18.9716	112.1	16.1145
112	14.253	112.2	18.9716	112.2	16.1145
112.1	14.253	112.3	18.9716	112.3	16.1145
112.2	14.253	112.4	18.9716	112.4	16.1145
112.3	14.253	112.5	18.9716	112.5	16.1145
112.4	14.253	112.6	18.9716	112.6	16.1145
112.5	14.253	112.7	18.9716	112.7	16.1145
112.6	14.253	112.8	18.9716	112.7	16.1053
112.7	14.253	112.8	18.9716	112.8	16.1145
112.8	14.253	112.9	18.9716	112.9	16.1053
112.9	14.253	113	18.9716	113	16.1053
113	14.253	113.1	18.9716	113.1	16.1053
113.1	14.253	113.2	18.9716	113.2	16.1145
113.2	14.253	113.3	18.9716	113.3	16.1145
113.2	14.253	113.4	18.9716	113.4	16.1145
113.3	14.253	113.5	18.9716	113.5	16.1053
113.4	14.253	113.6	18.9716	113.6	16.1053
113.5	14.253	113.7	18.9716	113.7	16.1145
113.6	14.253	113.8	18.9716	113.8	16.1053
113.7	14.253	113.9	18.9716	113.9	16.1053
113.8	14.253	114	18.9716	114	16.1053
113.9	14.253	114	18.9716	114.1	16.1053
114	14.253	114.1	18.9716	114.1	16.1145
114.1	14.253	114.2	18.9716	114.2	16.1145
114.2	14.253	114.3	18.9716	114.3	16.1053
114.3	14.253	114.4	18.9716	114.4	16.1053
114.4	14.253	114.5	18.9716	114.5	16.1145
114.5	14.253	114.6	18.9716	114.6	16.1053
114.5	14.253	114.7	18.9716	114.7	16.1053
114.6	14.253	114.8	18.9716	114.8	16.1053
114.7	14.253	114.9	18.9716	114.9	16.1053
114.8	14.253	115	18.9716	115	16.1053
114.9	14.253	115.1	18.9716	115.1	16.1053
115	14.253	115.2	18.9716	115.2	16.1145
115.1	14.253	115.3	18.9716	115.3	16.1145
115.2	14.253	115.3	18.9716	115.3	16.1145
115.3	14.253	115.4	18.9716	115.4	16.1145
115.4	14.253	115.5	18.9716	115.5	16.1145
115.5	14.253	115.6	18.9716	115.6	16.1145
115.6	14.253	115.7	18.9716	115.7	16.1053
115.7	14.253	115.8	18.9716	115.8	16.1145
115.7	14.253	115.9	18.9716	115.9	16.1145
115.8	14.253	116	18.9716	116	16.1145
115.9	14.253	116.1	18.9716	116.1	16.1145
116	14.253	116.2	18.9716	116.2	16.1145
116.1	14.253	116.3	18.9716	116.3	16.1053
116.2	14.253	116.4	18.9716	116.4	16.1053
116.3	14.253	116.5	18.9716	116.5	16.1053
116.4	14.253	116.6	18.9716	116.5	16.1053
116.5	14.253	116.6	18.9716	116.6	16.1053
116.6	14.253	116.7	18.9716	116.7	16.1053
116.7	14.253	116.8	18.9716	116.8	16.1053
116.8	14.253	116.9	18.9716	116.9	16.1053
116.9	14.253	117	18.9716	117	16.1053
117	14.253	117.1	18.9716	117.1	16.1053
117	14.253	117.2	18.9716	117.2	16.1053
117.1	14.253	117.3	18.9716	117.3	16.1053
117.2	14.253	117.4	18.9716	117.4	16.1145
117.3	14.253	117.5	18.9716	117.5	16.1145
117.4	14.253	117.6	18.9716	117.6	16.1145
117.5	14.253	117.7	18.9716	117.7	16.1145
117.6	14.253	117.8	18.9716	117.7	16.1145
117.7	14.253	117.9	18.9716	117.8	16.1145
117.8	14.253	118	18.9716	117.9	16.1145
117.9	14.253	118	18.9716	118	16.1053
118	14.253	118.1	18.9716	118.1	16.1145
118.1	14.253	118.2	18.9716	118.2	16.1053
118.2	14.253	118.3	18.9716	118.3	16.1145
118.3	14.253	118.4	18.9716	118.4	16.1053
118.3	14.253	118.5	18.9716	118.5	16.1053
118.4	14.253	118.6	18.9716	118.6	16.1053
118.5	14.253	118.7	18.9716	118.7	16.1053
118.6	14.253	118.8	18.9716	118.8	16.1053
118.7	14.253	118.9	18.9716	118.9	16.1053
118.8	14.253	119	18.9716	119	16.1053
118.9	14.253	119.1	18.9716	119	16.1145
119	14.253	119.2	18.9716	119.1	16.1053
119.1	14.253	119.3	18.9716	119.2	16.1053
119.2	14.253	119.3	18.9716	119.3	16.1053
119.3	14.253	119.4	18.9716	119.4	16.1053
119.4	14.253	119.5	18.9716	119.5	16.1053
119.5	14.253	119.6	18.9716	119.6	16.1145
119.6	14.253	119.7	18.9716	119.7	16.1053
119.6	14.253	119.8	18.9716	119.8	16.1053
119.7	14.253	119.9	18.9716	119.9	16.1053
119.8	14.253	120	18.9716	120	16.1053
119.9	14.253	120.1	18.9716	120.1	16.1053
120	14.253	120.2	18.9716	120.1	16.1145
120.1	14.253	120.3	18.9716	120.2	16.1145
120.2	14.253	120.4	18.9716	120.3	16.1145
120.3	14.253	120.5	18.9716	120.4	16.1145
120.4	14.253	120.6	18.9716	120.5	16.1145
120.5	14.253	120.6	18.9716	120.6	16.1145
120.6	14.253	120.7	18.9716	120.7	16.1145
120.7	14.253	120.8	18.9716	120.8	16.1145
120.8	14.253	120.9	18.9716	120.9	16.1145
120.9	14.253	121	18.9716	121	16.1053
121	14.253	121.1	18.9716	121.1	16.1053
121	14.253	121.2	18.9716	121.2	16.1053
121.1	14.253	121.3	18.9716	121.3	16.1053
121.2	14.253	121.4	18.9716	121.4	16.1053
121.3	14.253	121.5	18.9716	121.5	16.1053
121.4	14.253	121.6	18.9716	121.6	16.1053
121.5	14.253	121.7	18.9716	121.6	16.1053
121.6	14.253	121.8	18.9716	121.7	16.1053
121.7	14.253	121.8	18.9716	121.8	16.1053
121.8	14.253	122	18.9716	121.9	16.1053
121.9	14.253	122	18.9716	122	16.1053
122	14.253	122.1	18.9716	122.1	16.1053
122.1	14.253	122.2	18.9716	122.2	16.1053
122.1	14.253	122.3	18.9716	122.3	16.1145
122.2	14.253	122.4	18.9716	122.4	16.1053
122.3	14.253	122.5	18.9716	122.5	16.1053
122.4	14.253	122.6	18.9716	122.6	16.1053
122.5	14.253	122.7	18.9716	122.7	16.1145
122.6	14.253	122.8	18.9716	122.8	16.1145
122.7	14.253	122.9	18.9716	122.8	16.1145
122.8	14.253	123	18.9716	122.9	16.1053
122.9	14.253	123.1	18.9716	123	16.1053
123	14.253	123.1	18.9716	123.1	16.1053
123.1	14.253	123.2	18.9716	123.2	16.1053
123.2	14.253	123.3	18.9716	123.3	16.1053
123.3	14.253	123.4	18.9716	123.4	16.1053
123.4	14.253	123.5	18.9716	123.5	16.1053
123.5	14.253	123.6	18.958	123.6	16.1053
123.5	14.253	123.7	18.9716	123.7	16.1053
123.6	14.253	123.8	18.9716	123.8	16.1053
123.7	14.253	123.9	18.9716	123.9	16.1053
123.8	14.253	124	18.9716	124	16.1053
123.9	14.253	124.1	18.9716	124	16.1145
124	14.253	124.2	18.9716	124.1	16.1053
124.1	14.253	124.3	18.9716	124.2	16.1053
124.2	14.253	124.4	18.958	124.3	16.1145
124.3	14.253	124.4	18.9716	124.4	16.1145
124.4	14.253	124.5	18.9716	124.5	16.1145
124.5	14.253	124.6	18.9716	124.6	16.1145
124.6	14.253	124.7	18.9716	124.7	16.1145
124.7	14.253	124.8	18.9716	124.8	16.1145
124.7	14.253	124.9	18.9716	124.9	16.1145
124.8	14.253	125	18.9716	125	16.1145
124.9	14.253	125.1	18.958	125.1	16.1053
125	14.253	125.2	18.9716	125.2	16.1053
125.1	14.253	125.3	18.9716	125.3	16.1053
125.2	14.253	125.4	18.958	125.4	16.1145
125.3	14.253	125.5	18.9716	125.4	16.1053
125.4	14.253	125.6	18.9716	125.5	16.1145
125.5	14.253	125.7	18.9716	125.6	16.1145
125.6	14.253	125.8	18.958	125.7	16.1053
125.7	14.253	125.8	18.9716	125.8	16.1145
125.8	14.253	125.9	18.9716	125.9	16.1053
125.9	14.253	126	18.958	126	16.1145
126	14.253	126.1	18.9716	126.1	16.1053
126	14.253	126.2	18.9716	126.2	16.1145
126.1	14.253	126.3	18.9716	126.3	16.1145
126.2	14.253	126.4	18.9716	126.4	16.1145
126.3	14.253	126.5	18.9716	126.5	16.1053
126.4	14.253	126.6	18.9716	126.6	16.1053
126.5	14.253	126.7	18.9716	126.7	16.1053
126.6	14.253	126.8	18.9716	126.7	16.1145
126.7	14.253	126.9	18.9716	126.8	16.1145
126.8	14.253	127	18.958	126.9	16.1053
126.9	14.253	127.1	18.958	127	16.1145
127	14.253	127.1	18.9716	127.1	16.1145
127.1	14.253	127.2	18.9716	127.2	16.1145
127.2	14.253	127.3	18.9716	127.3	16.1145
127.2	14.253	127.4	18.9716	127.4	16.1145
127.3	14.253	127.5	18.9716	127.5	16.1145
127.4	14.253	127.6	18.9716	127.6	16.1145
127.5	14.253	127.7	18.958	127.7	16.1145
127.6	14.253	127.8	18.9716	127.8	16.1145
127.7	14.253	127.9	18.9716	127.9	16.1145
127.8	14.253	128	18.958	128	16.1145
127.9	14.253	128.1	18.958	128	16.1145
128	14.253	128.2	18.9716	128.1	16.1145
128.1	14.253	128.3	18.9716	128.2	16.1145
128.2	14.253	128.4	18.9716	128.3	16.1145
128.3	14.253	128.4	18.958	128.4	16.1145
128.4	14.253	128.5	18.9716	128.5	16.1145
128.5	14.253	128.6	18.9716	128.6	16.1145
128.5	14.253	128.7	18.9716	128.7	16.1145
128.6	14.253	128.8	18.958	128.8	16.1145
128.7	14.253	128.9	18.9716	128.9	16.1145
128.8	14.253	129	18.9716	129	16.1145
128.9	14.253	129.1	18.9716	129.1	16.1145
129	14.253	129.2	18.958	129.2	16.1145
129.1	14.253	129.3	18.9716	129.3	16.1145
129.2	14.253	129.4	18.9716	129.3	16.1145
129.3	14.253	129.5	18.958	129.4	16.1145
129.4	14.253	129.6	18.958	129.5	16.1145
129.5	14.253	129.6	18.958	129.6	16.1145
129.6	14.253	129.7	18.958	129.7	16.1145
129.7	14.253	129.8	18.9716	129.8	16.1145
129.8	14.253	129.9	18.9716	129.9	16.1145
129.9	14.253	130	18.958	130	16.1145
129.9	14.253	130.1	18.958	130.1	16.1145
130	14.253	130.2	18.9716	130.2	16.1145
130.1	14.253	130.3	18.958	130.3	16.1145
130.2	14.253	130.4	18.958	130.4	16.1145
130.3	14.253	130.5	18.958	130.5	16.1145
130.4	14.253	130.6	18.958	130.6	16.1145
130.5	14.253	130.7	18.958	130.6	16.1145
130.6	14.253	130.8	18.958	130.7	16.1145
130.7	14.253	130.9	18.958	130.8	16.1145
130.8	14.253	131	18.958	130.9	16.1145
130.9	14.253	131	18.958	131	16.1145
131	14.253	131.1	18.958	131.1	16.1053
131.1	14.253	131.2	18.958	131.2	16.1145
131.2	14.253	131.3	18.958	131.3	16.1145
131.2	14.253	131.4	18.958	131.4	16.1145
131.3	14.253	131.5	18.9716	131.5	16.1145
131.4	14.253	131.6	18.958	131.6	16.1145
131.5	14.253	131.7	18.9716	131.7	16.1145
131.6	14.253	131.8	18.958	131.7	16.1145
131.7	14.253	131.9	18.958	131.8	16.1145
131.8	14.253	132	18.958	131.9	16.1145
131.9	14.253	132.1	18.958	132	16.1145
132	14.253	132.2	18.9716	132.1	16.1145
132.1	14.253	132.3	18.958	132.2	16.1145
132.2	14.253	132.3	18.958	132.3	16.1145
132.3	14.253	132.4	18.958	132.4	16.1145
132.4	14.253	132.5	18.958	132.5	16.1145
132.5	14.253	132.6	18.958	132.6	16.1145
132.5	14.253	132.7	18.958	132.7	16.1145
132.6	14.253	132.8	18.958	132.8	16.1145
132.7	14.253	132.9	18.958	132.9	16.1145
132.8	14.253	133	18.958	133	16.1145
132.9	14.253	133.1	18.958	133.1	16.1145
133	14.253	133.2	18.958	133.2	16.1145
133.1	14.253	133.3	18.9716	133.2	16.1145
133.2	14.253	133.4	18.958	133.3	16.1145
133.3	14.253	133.5	18.958	133.4	16.1145
133.4	14.253	133.6	18.958	133.5	16.1145
133.5	14.253	133.6	18.958	133.6	16.1145
133.6	14.253	133.7	18.958	133.7	16.1145
133.7	14.253	133.8	18.958	133.8	16.1145
133.8	14.253	133.9	18.958	133.9	16.1145
133.8	14.253	134	18.958	134	16.1053
133.9	14.253	134.1	18.958	134.1	16.1145
134	14.253	134.2	18.958	134.2	16.1145
134.1	14.253	134.3	18.958	134.3	16.1145
134.2	14.253	134.4	18.958	134.3	16.1145
134.3	14.253	134.5	18.958	134.4	16.1145
134.4	14.253	134.6	18.958	134.5	16.1053
134.5	14.253	134.7	18.958	134.6	16.1145
134.6	14.253	134.8	18.958	134.7	16.1145
134.7	14.253	134.8	18.958	134.8	16.1145
134.8	14.253	134.9	18.958	134.9	16.1145
134.9	14.253	135	18.958	135	16.1145
135	14.253	135.1	18.958	135.1	16.1145
135	14.253	135.2	18.958	135.2	16.1145
135.1	14.253	135.3	18.958	135.3	16.1145
135.2	14.253	135.4	18.958	135.4	16.1145
135.3	14.253	135.5	18.958	135.5	16.1145
135.4	14.253	135.6	18.958	135.6	16.1145
135.5	14.253	135.7	18.958	135.6	16.1145
135.6	14.253	135.8	18.958	135.7	16.1145
135.7	14.253	135.9	18.958	135.8	16.1145
135.8	14.253	136	18.958	135.9	16.1145
135.9	14.253	136.1	18.958	136	16.1145
136	14.253	136.1	18.958	136.1	16.1145
136.1	14.253	136.2	18.958	136.2	16.1145
136.2	14.253	136.3	18.958	136.3	16.1053
136.2	14.253	136.4	18.958	136.4	16.1145
136.3	14.253	136.5	18.958	136.5	16.1053
136.4	14.253	136.6	18.958	136.6	16.1053
136.5	14.253	136.7	18.958	136.7	16.1145
136.6	14.253	136.8	18.958	136.8	16.1145
136.7	14.253	136.9	18.958	136.8	16.1145
136.8	14.253	137	18.958	136.9	16.1145
136.9	14.253	137.1	18.958	137	16.1053
137	14.253	137.2	18.958	137.1	16.1053
137.1	14.253	137.3	18.958	137.2	16.1053
137.2	14.253	137.4	18.958	137.3	16.1053
137.3	14.253	137.4	18.958	137.4	16.1145
137.4	14.253	137.5	18.958	137.5	16.1053
137.5	14.253	137.6	18.958	137.6	16.1145
137.6	14.253	137.7	18.958	137.7	16.1053
137.6	14.253	137.8	18.958	137.8	16.1053
137.7	14.253	137.9	18.958	137.9	16.1145
137.8	14.253	138	18.958	138	16.1145
137.9	14.253	138.1	18.958	138.1	16.1145
138	14.253	138.2	18.958	138.2	16.1145
138.1	14.253	138.3	18.958	138.2	16.1145
138.2	14.253	138.4	18.958	138.3	16.1145
138.3	14.253	138.5	18.958	138.4	16.1145
138.4	14.253	138.6	18.958	138.5	16.1145
138.5	14.253	138.7	18.958	138.6	16.1145
138.6	14.253	138.7	18.958	138.7	16.1145
138.7	14.253	138.8	18.958	138.8	16.1145
138.8	14.253	138.9	18.958	138.9	16.1053
138.9	14.253	139	18.958	139	16.1145
138.9	14.253	139.1	18.958	139.1	16.1053
139	14.253	139.2	18.958	139.2	16.1053
139.1	14.253	139.3	18.958	139.3	16.1145
139.2	14.253	139.4	18.958	139.4	16.1053
139.3	14.253	139.5	18.958	139.5	16.1145
139.4	14.253	139.6	18.958	139.6	16.1053
139.5	14.253	139.7	18.958	139.6	16.1145
139.6	14.253	139.8	18.958	139.7	16.1145
139.7	14.253	139.9	18.958	139.8	16.1145
139.8	14.253	140	18.958	139.9	16.1145
139.9	14.253	140.1	18.958	140	16.1053
140	14.253	140.1	18.958	140.1	16.1053
140.1	14.253	140.2	18.958	140.2	16.1053
140.2	14.253	140.3	18.958	140.3	16.1053
140.2	14.253	140.4	18.958	140.4	16.1145
140.3	14.253	140.5	18.958	140.5	16.1053
140.4	14.253	140.6	18.958	140.6	16.1053
140.5	14.253	140.7	18.958	140.7	16.1053
140.6	14.253	140.8	18.958	140.8	16.1145
140.7	14.253	140.9	18.958	140.8	16.1145
140.8	14.253	141	18.958	140.9	16.1145
140.9	14.253	141.1	18.958	141	16.1145
141	14.253	141.2	18.958	141.1	16.1053
141.1	14.253	141.3	18.958	141.2	16.1053
141.2	14.253	141.4	18.958	141.3	16.1053
141.3	14.253	141.4	18.958	141.4	16.1053
141.4	14.253	141.5	18.958	141.5	16.1053
141.4	14.253	141.6	18.958	141.6	16.1053
141.5	14.253	141.7	18.958	141.7	16.1053
141.6	14.253	141.8	18.958	141.8	16.1053
141.7	14.253	141.9	18.958	141.9	16.1053
141.8	14.253	142	18.958	142	16.1053
141.9	14.253	142.1	18.958	142.1	16.1053
142	14.253	142.2	18.958	142.1	16.1053
142.1	14.253	142.3	18.958	142.2	16.1145
142.2	14.253	142.4	18.958	142.3	16.1053
142.3	14.253	142.5	18.958	142.4	16.1053
142.4	14.253	142.6	18.958	142.5	16.1053
142.5	14.253	142.7	18.958	142.6	16.1145
142.6	14.253	142.7	18.958	142.7	16.1053
142.7	14.253	142.8	18.958	142.8	16.1053
142.7	14.253	142.9	18.958	142.9	16.1053
142.8	14.253	143	18.958	143	16.1053
142.9	14.253	143.1	18.958	143.1	16.1053
143	14.253	143.2	18.958	143.2	16.1053
143.1	14.253	143.3	18.958	143.3	16.1053
143.2	14.253	143.4	18.958	143.3	16.1053
143.3	14.253	143.5	18.958	143.4	16.1053
143.4	14.253	143.6	18.958	143.5	16.1053
143.5	14.253	143.7	18.958	143.6	16.1053
143.6	14.253	143.8	18.958	143.7	16.1053
143.7	14.253	143.9	18.958	143.8	16.1053
143.8	14.253	144	18.958	143.9	16.1053
143.9	14.253	144	18.958	144	16.1053
144	14.253	144.1	18.958	144.1	16.1053
144	14.253	144.2	18.958	144.2	16.1053
144.1	14.253	144.3	18.958	144.3	16.1145
144.2	14.253	144.4	18.958	144.4	16.1145
144.3	14.253	144.5	18.958	144.5	16.1145
144.4	14.253	144.6	18.958	144.5	16.1145
144.5	14.253	144.7	18.958	144.6	16.1145
144.6	14.253	144.8	18.958	144.7	16.1145
144.7	14.253	144.9	18.958	144.8	16.1145
144.8	14.253	145	18.958	144.9	16.1053
144.9	14.253	145.1	18.958	145	16.1053
145	14.253	145.2	18.958	145.1	16.1053
145.1	14.253	145.3	18.958	145.2	16.1053
145.2	14.253	145.3	18.958	145.3	16.1145
145.2	14.253	145.4	18.958	145.4	16.1145
145.3	14.253	145.5	18.958	145.5	16.1145
145.4	14.253	145.6	18.958	145.6	16.1145
145.5	14.253	145.7	18.958	145.7	16.1145
145.6	14.253	145.8	18.958	145.8	16.1145
145.7	14.253	145.9	18.958	145.8	16.1053
145.8	14.253	146	18.958	145.9	16.1145
145.9	14.253	146.1	18.958	146	16.1145
146	14.253	146.2	18.958	146.1	16.1145
146.1	14.253	146.3	18.958	146.2	16.1145
146.2	14.253	146.4	18.958	146.3	16.1145
146.3	14.253	146.5	18.958	146.4	16.1145
146.4	14.253	146.5	18.958	146.5	16.1145
146.5	14.253	146.6	18.958	146.6	16.1145
146.5	14.253	146.7	18.958	146.7	16.1145
146.6	14.253	146.8	18.958	146.8	16.1145
146.7	14.253	146.9	18.958	146.9	16.1053
146.8	14.253	147	18.958	147	16.1053
146.9	14.253	147.1	18.958	147.1	16.1145
147	14.253	147.2	18.958	147.1	16.1145
147.1	14.253	147.3	18.958	147.2	16.1145
147.2	14.253	147.4	18.958	147.3	16.1145
147.3	14.253	147.5	18.958	147.4	16.1053
147.4	14.253	147.6	18.958	147.5	16.1053
147.5	14.253	147.7	18.958	147.6	16.1053
147.6	14.253	147.8	18.958	147.7	16.1053
147.7	14.253	147.8	18.958	147.8	16.1145
147.8	14.253	147.9	18.958	147.9	16.1053
147.9	14.253	148	18.958	148	16.1053
147.9	14.253	148.1	18.958	148.1	16.1053
148	14.253	148.2	18.958	148.2	16.1053
148.1	14.253	148.3	18.958	148.3	16.1053
148.2	14.253	148.4	18.958	148.4	16.1053
148.3	14.253	148.5	18.958	148.4	16.1053
148.4	14.253	148.6	18.958	148.5	16.1053
148.5	14.253	148.7	18.958	148.6	16.1145
148.6	14.253	148.8	18.958	148.7	16.1145
148.7	14.253	148.9	18.958	148.8	16.1145
148.8	14.253	149	18.958	148.9	16.1145
148.9	14.253	149.1	18.9444	149	16.1145
149	14.253	149.1	18.958	149.1	16.1145
149.1	14.253	149.2	18.958	149.2	16.1145
149.1	14.253	149.3	18.958	149.3	16.1145
149.2	14.253	149.4	18.9444	149.4	16.1053
149.3	14.253	149.5	18.9444	149.5	16.1053
149.4	14.253	149.6	18.9444	149.6	16.1053
149.5	14.253	149.7	18.958	149.7	16.1053
149.6	14.253	149.8	18.958	149.7	16.1053
149.7	14.253	149.9	18.958	149.8	16.1145
149.8	14.253	150	18.9444	149.9	16.1053
149.9	14.253	150.1	18.958	150	16.1053
150	14.253	150.2	18.9444	150.1	16.1145
150.1	14.253	150.3	18.9444	150.2	16.1053
150.2	14.253	150.4	18.958	150.3	16.1053
150.3	14.253	150.4	18.958	150.4	16.1053
150.4	14.253	150.5	18.9444	150.5	16.1053
150.4	14.253	150.6	18.958	150.6	16.1145
150.5	14.253	150.7	18.9444	150.7	16.1145
150.6	14.253	150.8	18.958	150.8	16.1145
150.7	14.253	150.9	18.9444	150.9	16.1145
150.8	14.253	151	18.958	151	16.1053
150.9	14.253	151.1	18.9444	151	16.1145
151	14.253	151.2	18.958	151.1	16.1145
151.1	14.253	151.3	18.9444	151.2	16.1145
151.2	14.253	151.4	18.9444	151.3	16.1053
151.3	14.253	151.5	18.958	151.4	16.1053
151.4	14.253	151.6	18.9444	151.5	16.1145
151.5	14.253	151.7	18.9444	151.6	16.1053
151.6	14.253	151.7	18.9444	151.7	16.1145
151.7	14.253	151.8	18.9444	151.8	16.1053
151.7	14.253	151.9	18.9444	151.9	16.1053
151.8	14.253	152	18.9444	152	16.1053
151.9	14.253	152.1	18.958	152.1	16.1053
152	14.253	152.2	18.9444	152.2	16.1145
152.1	14.253	152.3	18.958	152.3	16.1053
152.2	14.253	152.4	18.958	152.4	16.1053
152.3	14.253	152.5	18.9444	152.4	16.1053
152.4	14.253	152.6	18.9444	152.5	16.1053
152.5	14.253	152.7	18.9444	152.6	16.1053
152.6	14.253	152.8	18.9444	152.7	16.1053
152.7	14.253	152.9	18.9444	152.8	16.1053
152.8	14.253	152.9	18.9444	152.9	16.1053
152.9	14.253	153	18.958	153	16.1053
152.9	14.253	153.1	18.958	153.1	16.1053
153	14.253	153.2	18.9444	153.2	16.1053
153.1	14.253	153.3	18.9444	153.3	16.1053
153.2	14.253	153.4	18.958	153.4	16.1053
153.3	14.253	153.5	18.9444	153.5	16.1053
153.4	14.253	153.6	18.9444	153.6	16.1053
153.5	14.253	153.7	18.958	153.7	16.1053
153.6	14.253	153.8	18.958	153.7	16.1145
153.7	14.253	153.9	18.958	153.8	16.1053
153.8	14.253	154	18.958	153.9	16.1053
153.9	14.253	154.1	18.958	154	16.1145
154	14.253	154.2	18.9444	154.1	16.1145
154.1	14.253	154.2	18.9444	154.2	16.1145
154.1	14.253	154.3	18.9444	154.3	16.1145
154.2	14.253	154.4	18.9444	154.4	16.1145
154.3	14.253	154.5	18.958	154.5	16.1053
154.4	14.253	154.6	18.9444	154.6	16.1053
154.5	14.253	154.7	18.9444	154.7	16.1145
154.6	14.253	154.8	18.9444	154.8	16.1145
154.7	14.253	154.9	18.958	154.9	16.1145
154.8	14.253	155	18.9444	155	16.1145
154.9	14.253	155.1	18.9444	155	16.1053
155	14.253	155.2	18.9444	155.1	16.1053
155.1	14.253	155.3	18.9444	155.2	16.1053
155.2	14.253	155.4	18.9444	155.3	16.1145
155.3	14.253	155.5	18.9444	155.4	16.1145
155.4	14.253	155.5	18.958	155.5	16.1145
155.4	14.253	155.6	18.9444	155.6	16.1145
155.5	14.253	155.7	18.958	155.7	16.1145
155.6	14.253	155.8	18.9444	155.8	16.1145
155.7	14.253	155.9	18.958	155.9	16.1145
155.8	14.253	156	18.958	156	16.1145
155.9	14.253	156.1	18.958	156.1	16.1053
156	14.253	156.2	18.9444	156.2	16.1145
156.1	14.253	156.3	18.958	156.3	16.1145
156.2	14.253	156.4	18.9444	156.3	16.1053
156.3	14.253	156.5	18.9444	156.4	16.1145
156.4	14.253	156.6	18.9444	156.5	16.1145
156.5	14.253	156.7	18.9444	156.6	16.1145
156.6	14.253	156.8	18.9444	156.7	16.1145
156.7	14.253	156.8	18.9444	156.8	16.1145
156.7	14.253	156.9	18.9444	156.9	16.1145
156.8	14.253	157	18.9444	157	16.1053
156.9	14.253	157.1	18.958	157.1	16.1145
157	14.253	157.2	18.9444	157.2	16.1145
157.1	14.253	157.3	18.9444	157.3	16.1145
157.2	14.253	157.4	18.9444	157.4	16.1145
157.3	14.253	157.5	18.958	157.5	16.1145
157.4	14.253	157.6	18.9444	157.6	16.1145
157.5	14.253	157.7	18.9444	157.6	16.1145
157.6	14.253	157.8	18.9444	157.7	16.1145
157.7	14.253	157.9	18.958	157.8	16.1053
157.8	14.253	158	18.9444	157.9	16.1145
157.8	14.253	158.1	18.9444	158	16.1145
157.9	14.253	158.1	18.9444	158.1	16.1145
158	14.253	158.2	18.958	158.2	16.1145
158.1	14.253	158.3	18.9444	158.3	16.1145
158.2	14.253	158.4	18.9444	158.4	16.1145
158.3	14.253	158.5	18.9444	158.5	16.1145
158.4	14.253	158.6	18.958	158.6	16.1053
158.5	14.253	158.7	18.9444	158.7	16.1145
158.6	14.253	158.8	18.9444	158.8	16.1145
158.7	14.253	158.9	18.9444	158.9	16.1145
158.8	14.253	159	18.958	158.9	16.1053
158.9	14.253	159.1	18.9444	159	16.1145
159	14.253	159.2	18.9444	159.1	16.1145
159.1	14.253	159.3	18.9444	159.2	16.1145
159.2	14.253	159.4	18.9444	159.3	16.1145
159.2	14.253	159.5	18.9444	159.4	16.1145
159.3	14.253	159.5	18.9444	159.5	16.1145
159.4	14.253	159.6	18.9444	159.6	16.1145
159.5	14.253	159.7	18.958	159.7	16.1145
159.6	14.253	159.8	18.9444	159.8	16.1145
159.7	14.253	159.9	18.9444	159.9	16.1145
159.8	14.253	160	18.9444	160	16.1145
159.9	14.253	160.1	18.9444	160.1	16.1145
160	14.253	160.2	18.9444	160.1	16.1145
160.1	14.253	160.3	18.958	160.2	16.1145
160.2	14.253	160.4	18.9444	160.3	16.1145
160.3	14.253	160.5	18.9444	160.4	16.1145
160.4	14.253	160.6	18.958	160.5	16.1145
160.4	14.253	160.6	18.9444	160.6	16.1145
160.5	14.253	160.8	18.9444	160.7	16.1145
160.6	14.253	160.8	18.958	160.8	16.1145
160.7	14.253	160.9	18.9444	160.9	16.1145
160.8	14.253	161	18.9444	161	16.1145
160.9	14.253	161.1	18.9444	161.1	16.1145
161	14.253	161.2	18.9444	161.2	16.1145
161.1	14.253	161.3	18.9444	161.3	16.1145
161.2	14.253	161.4	18.958	161.4	16.1053
161.3	14.253	161.5	18.9444	161.4	16.1145
161.4	14.253	161.6	18.9444	161.5	16.1145
161.5	14.253	161.7	18.9444	161.6	16.1145
161.6	14.253	161.8	18.9444	161.7	16.1145
161.7	14.253	161.9	18.9444	161.8	16.1053
161.8	14.253	162	18.9444	161.9	16.1145
161.8	14.253	162	18.9444	162	16.1145
161.9	14.253	162.1	18.9444	162.1	16.1053
162	14.253	162.2	18.9444	162.2	16.1145
162.1	14.253	162.3	18.9444	162.3	16.1145
162.2	14.253	162.4	18.958	162.4	16.1145
162.3	14.253	162.5	18.9444	162.5	16.1145
162.4	14.253	162.6	18.9444	162.6	16.1053
162.5	14.253	162.7	18.9444	162.6	16.1053
162.6	14.253	162.8	18.9444	162.7	16.1145
162.7	14.253	162.9	18.9444	162.8	16.1053
162.8	14.253	163	18.9444	162.9	16.1053
162.9	14.253	163.1	18.9444	163	16.1145
163	14.253	163.2	18.9444	163.1	16.1145
163	14.253	163.2	18.9444	163.2	16.1145
163.1	14.253	163.4	18.9444	163.3	16.1053
163.2	14.253	163.4	18.9444	163.4	16.1053
163.3	14.253	163.5	18.9444	163.5	16.1145
163.4	14.253	163.6	18.9444	163.6	16.1145
163.5	14.253	163.7	18.9444	163.7	16.1145
163.6	14.253	163.8	18.9444	163.8	16.1145
163.7	14.253	163.9	18.9444	163.9	16.1145
163.8	14.253	164	18.9444	164	16.1145
163.9	14.253	164.1	18.9444	164	16.1145
164	14.253	164.2	18.9444	164.1	16.1145
164.1	14.253	164.3	18.9444	164.2	16.1145
164.2	14.253	164.4	18.9444	164.3	16.1145
164.3	14.253	164.5	18.9444	164.4	16.1145
164.3	14.253	164.6	18.9444	164.5	16.1053
164.4	14.253	164.7	18.9444	164.6	16.1145
164.5	14.253	164.7	18.9444	164.7	16.1053
164.6	14.253	164.8	18.9444	164.8	16.1145
164.7	14.253	164.9	18.9444	164.9	16.1053
164.8	14.253	165	18.9444	165	16.1053
164.9	14.253	165.1	18.9444	165.1	16.1053
165	14.253	165.2	18.9444	165.2	16.1053
165.1	14.253	165.3	18.9444	165.3	16.1053
165.2	14.253	165.4	18.9444	165.3	16.1053
165.3	14.253	165.5	18.9444	165.4	16.1053
165.4	14.253	165.6	18.9444	165.5	16.1053
165.4	14.253	165.7	18.9444	165.6	16.1145
165.5	14.253	165.8	18.9444	165.7	16.1053
165.6	14.253	165.9	18.9444	165.8	16.1053
165.7	14.253	166	18.9444	165.9	16.1053
165.8	14.253	166	18.9444	166	16.1053
165.9	14.253	166.1	18.9444	166.1	16.1145
166	14.253	166.2	18.9444	166.2	16.1053
166.1	14.253	166.3	18.9444	166.3	16.1053
166.2	14.253	166.4	18.9444	166.4	16.1053
166.3	14.253	166.5	18.9444	166.5	16.1053
166.4	14.253	166.6	18.9444	166.5	16.1053
166.5	14.253	166.7	18.9444	166.6	16.1053
166.6	14.253	166.8	18.9444	166.7	16.1053
166.7	14.253	166.9	18.9444	166.8	16.1053
166.8	14.253	167	18.9444	166.9	16.1053
166.8	14.253	167.1	18.9444	167	16.1053
166.9	14.253	167.2	18.9444	167.1	16.1053
167	14.253	167.3	18.9444	167.2	16.1053
167.1	14.253	167.3	18.9444	167.3	16.1053
167.2	14.253	167.4	18.9444	167.4	16.1053
167.3	14.253	167.5	18.9444	167.5	16.1053
167.4	14.253	167.6	18.9444	167.6	16.1053
167.5	14.253	167.7	18.9444	167.7	16.1053
167.6	14.253	167.8	18.9444	167.8	16.1053
167.7	14.253	167.9	18.9444	167.8	16.1053
167.8	14.253	168	18.9444	167.9	16.1053
167.9	14.253	168.1	18.9444	168	16.1053
167.9	14.253	168.2	18.9444	168.1	16.1053
168	14.253	168.3	18.9444	168.2	16.1053
168.1	14.253	168.4	18.9444	168.3	16.1053
168.2	14.253	168.5	18.9444	168.4	16.1053
168.3	14.253	168.6	18.9444	168.5	16.1053
168.4	14.253	168.6	18.9444	168.6	16.1053
168.5	14.253	168.7	18.9444	168.7	16.1053
168.6	14.253	168.8	18.9444	168.8	16.1053
168.7	14.253	168.9	18.9444	168.9	16.1053
168.8	14.253	169	18.9444	169	16.1053
168.9	14.253	169.1	18.9444	169.1	16.1145
169	14.253	169.2	18.9444	169.1	16.1053
169.1	14.253	169.3	18.9444	169.2	16.1145
169.2	14.253	169.4	18.9444	169.3	16.1145
169.2	14.253	169.5	18.9444	169.4	16.1145
169.3	14.253	169.6	18.9444	169.5	16.1053
169.4	14.253	169.7	18.9444	169.6	16.1145
169.5	14.253	169.8	18.9444	169.7	16.1145
169.6	14.253	169.8	18.9444	169.8	16.1145
169.7	14.253	169.9	18.9444	169.9	16.1053
169.8	14.253	170	18.9444	170	16.1053
169.9	14.253	170.1	18.9444	170.1	16.1145
170	14.253	170.2	18.9444	170.2	16.1145
170.1	14.253	170.3	18.9444	170.3	16.1145
170.2	14.253	170.4	18.9444	170.4	16.1145
170.3	14.253	170.5	18.9444	170.4	16.1145
170.4	14.253	170.6	18.9444	170.5	16.1145
170.4	14.253	170.7	18.9444	170.6	16.1145
170.6	14.253	170.8	18.9444	170.7	16.1145
170.6	14.253	170.9	18.9444	170.8	16.1145
170.7	14.253	171	18.9444	170.9	16.1145
170.8	14.253	171.1	18.9444	171	16.1145
170.9	14.253	171.1	18.9444	171.1	16.1145
171	14.253	171.2	18.9444	171.2	16.1053
171.1	14.253	171.3	18.9444	171.3	16.1053
171.2	14.253	171.4	18.9444	171.4	16.1053
171.3	14.253	171.5	18.9444	171.5	16.1053
171.4	14.253	171.6	18.9444	171.6	16.1053
171.5	14.253	171.7	18.9444	171.7	16.1053
171.6	14.253	171.8	18.9444	171.7	16.1053
171.7	14.253	171.9	18.9444	171.8	16.1053
171.7	14.253	172	18.9444	171.9	16.1053
171.8	14.253	172.1	18.9444	172	16.1145
171.9	14.253	172.2	18.9444	172.1	16.1053
172	14.253	172.3	18.9444	172.2	16.1053
172.1	14.253	172.4	18.9444	172.3	16.1053
172.2	14.253	172.5	18.9444	172.4	16.1053
172.3	14.253	172.5	18.9444	172.5	16.1053
172.4	14.253	172.6	18.9444	172.6	16.1053
172.5	14.253	172.7	18.9444	172.7	16.1053
172.6	14.253	172.8	18.9444	172.8	16.1053
172.7	14.253	172.9	18.9444	172.9	16.1053
172.8	14.253	173	18.9444	172.9	16.1053
172.9	14.253	173.1	18.9444	173	16.1053
173	14.253	173.2	18.9444	173.1	16.1053
173.1	14.253	173.3	18.9444	173.2	16.1053
173.1	14.253	173.4	18.9444	173.3	16.1053
173.2	14.253	173.5	18.9444	173.4	16.1053
173.3	14.253	173.6	18.9444	173.5	16.1053
173.4	14.253	173.7	18.9444	173.6	16.1053
173.5	14.253	173.7	18.9444	173.7	16.1053
173.6	14.253	173.8	18.9444	173.8	16.1053
173.7	14.253	173.9	18.9444	173.9	16.1053
173.8	14.253	174	18.9444	174	16.1053
173.9	14.253	174.1	18.9444	174.1	16.1053
174	14.253	174.2	18.9444	174.2	16.1053
174.1	14.253	174.3	18.9444	174.2	16.1053
174.2	14.253	174.4	18.9444	174.3	16.1053
174.3	14.253	174.5	18.9444	174.4	16.1053
174.3	14.253	174.6	18.9444	174.5	16.1145
174.4	14.253	174.7	18.9444	174.6	16.1053
174.5	14.253	174.8	18.9444	174.7	16.1053
174.6	14.253	174.9	18.9444	174.8	16.1053
174.7	14.253	175	18.9444	174.9	16.1053
174.8	14.253	175	18.9444	175	16.1053
174.9	14.253	175.2	18.9444	175.1	16.1053
175	14.253	175.2	18.9444	175.2	16.1053
175.1	14.253	175.3	18.9444	175.3	16.1145
175.2	14.253	175.4	18.9444	175.4	16.1145
175.3	14.253	175.5	18.9444	175.5	16.1145
175.4	14.253	175.6	18.9444	175.5	16.1145
175.5	14.253	175.7	18.9444	175.6	16.1145
175.5	14.253	175.8	18.9444	175.7	16.1145
175.6	14.253	175.9	18.9444	175.8	16.1145
175.7	14.253	176	18.9444	175.9	16.1053
175.8	14.253	176.1	18.9444	176	16.1053
175.9	14.253	176.2	18.9444	176.1	16.1053
176	14.253	176.3	18.9444	176.2	16.1053
176.1	14.253	176.3	18.9444	176.3	16.1053
176.2	14.253	176.4	18.9444	176.4	16.1053
176.3	14.253	176.5	18.9444	176.5	16.1053
176.4	14.253	176.6	18.9444	176.6	16.1053
176.5	14.253	176.7	18.9444	176.7	16.1053
176.6	14.253	176.8	18.9444	176.8	16.1053
176.7	14.253	176.9	18.9444	176.8	16.1053
176.8	14.253	177	18.9444	176.9	16.1053
176.8	14.253	177.1	18.9444	177	16.1053
176.9	14.253	177.2	18.9444	177.1	16.1053
177	14.253	177.3	18.9444	177.2	16.1053
177.1	14.253	177.4	18.9444	177.3	16.1053
177.2	14.253	177.5	18.9444	177.4	16.1053
177.3	14.253	177.6	18.9444	177.5	16.1053
177.4	14.253	177.6	18.9444	177.6	16.1053
177.5	14.253	177.7	18.9444	177.7	16.1053
177.6	14.253	177.8	18.9444	177.8	16.1053
177.7	14.253	177.9	18.9444	177.9	16.1053
177.8	14.253	178	18.9444	178	16.1145
177.9	14.253	178.1	18.9444	178.1	16.1145
178	14.253	178.2	18.9444	178.1	16.1145
178	14.253	178.3	18.9444	178.2	16.1145
178.1	14.253	178.4	18.9444	178.3	16.1145
178.2	14.253	178.5	18.9444	178.4	16.1145
178.3	14.253	178.6	18.9444	178.5	16.1145
178.4	14.253	178.7	18.9444	178.6	16.1145
178.5	14.253	178.8	18.9444	178.7	16.1053
178.6	14.253	178.9	18.9444	178.8	16.1145
178.7	14.253	178.9	18.9444	178.9	16.1145
178.8	14.253	179	18.9444	179	16.1145
178.9	14.253	179.1	18.9444	179.1	16.1145
179	14.253	179.2	18.9444	179.2	16.1145
179.1	14.253	179.3	18.9444	179.3	16.1145
179.2	14.253	179.4	18.9444	179.3	16.1145
179.3	14.253	179.5	18.9444	179.4	16.1145
179.3	14.253	179.6	18.9444	179.5	16.1145
179.4	14.253	179.7	18.9444	179.6	16.1145
179.5	14.253	179.8	18.9444	179.7	16.1145
179.6	14.253	179.9	18.9444	179.8	16.1145
179.7	14.253	180	18.9444	179.9	16.1053
179.8	14.253	180.1	18.9444	180	16.1053
179.9	14.253	180.1	18.9444	180.1	16.1145
180	14.253	180.2	18.9444	180.2	16.1053
180.1	14.253	180.3	18.9444	180.3	16.1053
180.2	14.253	180.4	18.9444	180.4	16.1053
180.3	14.253	180.5	18.9444	180.5	16.1145
180.4	14.253	180.6	18.9444	180.6	16.1053
180.5	14.253	180.7	18.9444	180.6	16.1053
180.5	14.253	180.8	18.9444	180.7	16.1145
180.6	14.253	180.9	18.9444	180.8	16.1145
180.7	14.253	181	18.9444	180.9	16.1053
180.8	14.253	181.1	18.9444	181	16.1053
180.9	14.253	181.2	18.9444	181.1	16.1053
181	14.253	181.3	18.9444	181.2	16.1053
181.1	14.253	181.4	18.9444	181.3	16.1053
181.2	14.253	181.4	18.9444	181.4	16.1145
181.3	14.253	181.6	18.9444	181.5	16.1053
181.4	14.253	181.6	18.9444	181.6	16.1053
181.5	14.253	181.7	18.9444	181.7	16.1053
181.6	14.253	181.8	18.9444	181.8	16.1053
181.7	14.253	181.9	18.9444	181.9	16.1053
181.8	14.253	182	18.9444	181.9	16.1145
181.8	14.253	182.1	18.9444	182	16.1053
181.9	14.253	182.2	18.9444	182.1	16.1053
182	14.253	182.3	18.9444	182.2	16.1145
182.1	14.253	182.4	18.9444	182.3	16.1053
182.2	14.253	182.5	18.9444	182.4	16.1053
182.3	14.253	182.6	18.9444	182.5	16.1053
182.4	14.253	182.7	18.9444	182.6	16.1053
182.5	14.253	182.7	18.9444	182.7	16.1053
182.6	14.253	182.8	18.9444	182.8	16.1053
182.7	14.253	182.9	18.9444	182.9	16.1053
182.8	14.253	183	18.9444	183	16.1053
182.9	14.253	183.1	18.9444	183.1	16.1053
183	14.253	183.2	18.9444	183.1	16.1053
183	14.253	183.3	18.9444	183.2	16.1053
183.1	14.253	183.4	18.9444	183.3	16.1053
183.2	14.253	183.5	18.9444	183.4	16.1053
183.3	14.253	183.6	18.9444	183.5	16.1053
183.4	14.253	183.7	18.9444	183.6	16.1053
183.5	14.253	183.8	18.9308	183.7	16.1053
183.6	14.253	183.9	18.9444	183.8	16.1145
183.7	14.253	184	18.9444	183.9	16.1053
183.8	14.253	184.1	18.9444	184	16.1053
183.9	14.253	184.2	18.9444	184.1	16.1053
184	14.253	184.2	18.9444	184.2	16.1053
184.1	14.253	184.3	18.9444	184.3	16.1145
184.2	14.253	184.4	18.9444	184.4	16.1145
184.2	14.253	184.5	18.9444	184.5	16.1145
184.3	14.253	184.6	18.9444	184.5	16.1145
184.4	14.253	184.7	18.9444	184.6	16.1145
184.5	14.253	184.8	18.9444	184.7	16.1145
184.6	14.253	184.9	18.9444	184.8	16.1145
184.7	14.253	185	18.9444	184.9	16.1145
184.8	14.253	185.1	18.9444	185	16.1145
184.9	14.253	185.2	18.9444	185.1	16.1053
185	14.253	185.3	18.9444	185.2	16.1145
185.1	14.253	185.4	18.9444	185.3	16.1053
185.2	14.253	185.5	18.9444	185.4	16.1145
185.3	14.253	185.5	18.9444	185.5	16.1145
185.4	14.253	185.6	18.9444	185.6	16.1145
185.4	14.253	185.7	18.9444	185.7	16.1145
[truncated: 1,850 more rows]

## Sheet: Figure 2a
wavelength (nm)	EQE, 1.73 eV	EQE, 1.23 eV
300	0.31092	0.17908
310	0.32401	0.18334
320	0.38032	0.14128
330	0.56787	0.06485
340	0.57965	0.03658
350	0.62223	0.02555
360	0.65887	0.0189
370	0.5887	0.01455
380	0.63213	0.01085
390	0.64849	0.00759
400	0.67898	0.00587
410	0.69463	0.00513
420	0.70775	0.0048
430	0.71324	0.00436
440	0.71361	0.00418
450	0.72529	0.00404
460	0.73942	0.00406
470	0.74557	0.00489
480	0.75466	0.00615
490	0.75825	0.00846
500	0.76425	0.01304
510	0.77775	0.02269
520	0.78837	0.03199
530	0.78438	0.05388
540	0.7715	0.06459
550	0.75176	0.08107
560	0.73588	0.10509
570	0.70503	0.12456
580	0.6871	0.14444
590	0.67365	0.16797
600	0.66308	0.19133
610	0.64946	0.2131
620	0.63596	0.23269
630	0.62122	0.25051
640	0.60507	0.26603
650	0.58873	0.2794
660	0.57255	0.29072
670	0.55972	0.29583
680	0.54708	0.3053
690	0.52699	0.32082
700	0.46281	0.37944
710	0.33243	0.4894
720	0.17266	0.61562
730	0.06689	0.67994
740	0.01935	0.68576
750	0.00487	0.67125
760	0.00135	0.66367
770	0.000506883	0.66888
780	0.000329208	0.68789
790	0.000293455	0.71838
800	0.000279377	0.74802
810	0.000264481	0.77123
820	0.000267911	0.77666
830	0.000258069	0.75885
840	0.000239275	0.73315
850	0.000230257	0.70164
860	0.000226562	0.67776
870	0.000220944	0.65897
880	0.000214753	0.64685
890	0.000208292	0.63848
900	0.000203364	0.63617
910	0.00019672	0.64125
920	0.00019846	0.65005
930	0.000192125	0.65794
940	0.000190701	0.65825
950	0.000187648	0.6458
960	0.000186099	0.60651
970	0.000160617	0.52867
980	0.000148745	0.40498
990	0.000123524	0.26753
1000	0.000107276	0.15269
1010	4.27003e-05	0.07368
1020	2.151e-05	0.03693
1030	1.19808e-05	0.01751
1040	8.72289e-06	0.00829
1050	9.27627e-07	0.00401
1060	6.05782e-07	0.002
1070	3.96255e-06	0.00103
1080	3.53255e-06	0.000563461
1090	5.7601e-06	0.0003241
1100	4.85951e-06	0.000193839
		--
		--
		--
		--
		--
		--
		--
		--
		--
		--

## Sheet: Figure 2b
	forward	C60+SnO2	dark		reverse		forward	C60+SnO2+Au	dark		reverse		forward
voltage (V)	current density (mA cm-2), 1.23 eV	voltage (V)	current density (mA cm-2)	voltage (V)	current density (mA cm-2), 1.57 eV	voltage (V)	current density (mA cm-2), 1.23 eV	voltage (V)	current density (mA cm-2)	voltage (V)	current density (mA cm-2), 1.57 eV	voltage (V)	current density (mA cm-2), 1.23 eV
-0.5	-14.2186	2.00059	2.1788	2	5.26892	-0.5	-13.2829	2.00042	33.1837	2	15.3239	-0.5	-12.769
-0.49	-14.187	1.99059	13.1323	1.99	4.61206	-0.49	-13.2682	1.9905	30.1886	1.99	13.1017	-0.49	-12.7677
-0.48	-14.1568	1.98059	12.2183	1.98	3.986	-0.48	-13.2451	1.98052	27.5108	1.98	11.1299	-0.48	-12.7624
-0.47	-14.1333	1.97053	11.2816	1.97	3.38051	-0.47	-13.2198	1.97047	25.0821	1.97	9.30208	-0.47	-12.7546
-0.46	-14.1116	1.96054	10.2809	1.96	2.79118	-0.46	-13.1997	1.96049	22.8739	1.96	7.58877	-0.46	-12.7451
-0.45	-14.0964	1.95047	9.52173	1.95	2.21469	-0.45	-13.1824	1.95044	20.8397	1.95	5.98364	-0.45	-12.7355
-0.44	-14.0836	1.94053	8.82658	1.94	1.64915	-0.44	-13.169	1.9405	18.9862	1.94	4.47974	-0.44	-12.726
-0.43	-14.0746	1.93056	8.18194	1.93	1.10401	-0.43	-13.1604	1.93054	17.2744	1.93	3.07069	-0.43	-12.7186
-0.42	-14.0681	1.9205	7.57648	1.92	0.54986	-0.42	-13.1532	1.92047	15.6846	1.92	1.75646	-0.42	-12.7127
-0.41	-14.0625	1.91053	7.01533	1.91	0.01069	-0.41	-13.1463	1.9105	14.2309	1.91	0.58477	-0.41	-12.7065
-0.4	-14.0562	1.90047	6.48562	1.9	-0.51113	-0.4	-13.1409	1.90043	12.8793	1.9	-0.58671	-0.4	-12.702
-0.39	-14.051	1.89051	5.99408	1.89	-1.05124	-0.39	-13.1366	1.89048	11.6509	1.89	-1.57263	-0.39	-12.6966
-0.38	-14.0473	1.88055	5.53292	1.88	-1.5612	-0.38	-13.1307	1.8805	10.5242	1.88	-2.59267	-0.38	-12.6926
-0.37	-14.0434	1.87049	5.09651	1.87	-2.09191	-0.37	-13.1267	1.87044	9.46324	1.87	-3.51694	-0.37	-12.6892
-0.36	-14.0389	1.86053	4.69049	1.86	-2.61277	-0.36	-13.1234	1.86047	8.51433	1.86	-4.36546	-0.36	-12.6864
-0.35	-14.0348	1.85047	4.30587	1.85	-3.12748	-0.35	-13.1207	1.85041	7.6437	1.85	-5.14615	-0.35	-12.6835
-0.34	-14.0324	1.84052	3.94934	1.84	-3.63456	-0.34	-13.1158	1.84046	6.86179	1.84	-5.86386	-0.34	-12.6789
-0.33	-14.0284	1.83056	3.61482	1.83	-4.13416	-0.33	-13.1136	1.83051	6.15109	1.83	-6.52054	-0.33	-12.6771
-0.32	-14.0274	1.82048	3.29881	1.82	-4.62421	-0.32	-13.1104	1.82045	5.50124	1.82	-7.12248	-0.32	-12.673
-0.31	-14.0238	1.81053	3.00672	1.81	-5.10619	-0.31	-13.1082	1.81048	4.91927	1.81	-7.67504	-0.31	-12.6709
-0.3	-14.0209	1.80047	2.73192	1.8	-5.57683	-0.3	-13.1052	1.80042	4.38956	1.8	-8.18013	-0.3	-12.6694
-0.29	-14.0188	1.79051	2.47881	1.79	-6.03704	-0.29	-13.1025	1.79046	3.92677	1.79	-8.63928	-0.29	-12.6673
-0.28	-14.0164	1.78054	2.24409	1.78	-6.48462	-0.28	-13.1003	1.78051	3.49462	1.78	-9.05992	-0.28	-12.6645
-0.27	-14.0128	1.77048	2.02472	1.77	-6.92072	-0.27	-13.0991	1.77044	3.10612	1.77	-9.44299	-0.27	-12.6624
-0.26	-14.012	1.76051	1.82481	1.76	-7.34115	-0.26	-13.097	1.76047	2.76413	1.76	-9.79079	-0.26	-12.661
-0.25	-14.0092	1.75046	1.63928	1.75	-7.74738	-0.25	-13.0953	1.75042	2.45613	1.75	-10.1073	-0.25	-12.6586
-0.24	-14.0067	1.74052	1.47123	1.74	-8.1374	-0.24	-13.0928	1.74047	2.18457	1.74	-10.3927	-0.24	-12.6568
-0.23	-14.0056	1.73056	1.31749	1.73	-8.51065	-0.23	-13.092	1.7305	1.9422	1.73	-10.6505	-0.23	-12.6534
-0.22	-14.0038	1.7205	1.17599	1.72	-8.8685	-0.22	-13.0914	1.72045	1.72444	1.72	-10.8829	-0.22	-12.6512
-0.21	-14.0015	1.71053	1.05521	1.71	-9.21041	-0.21	-13.0897	1.71048	1.53276	1.71	-11.0919	-0.21	-12.65
-0.2	-13.9996	1.70046	0.93608	1.7	-9.53396	-0.2	-13.0875	1.70044	1.36083	1.7	-11.2795	-0.2	-12.6497
-0.19	-13.9965	1.69051	0.83129	1.69	-9.84138	-0.19	-13.0859	1.69046	1.20949	1.69	-11.4459	-0.19	-12.6481
-0.18	-13.9962	1.68054	0.73752	1.68	-10.1312	-0.18	-13.0835	1.68049	1.08601	1.68	-11.5946	-0.18	-12.6443
-0.17	-13.9926	1.67048	0.65288	1.67	-10.4041	-0.17	-13.0834	1.67042	0.95935	1.67	-11.725	-0.17	-12.6441
-0.16	-13.992	1.66052	0.5782	1.66	-10.6607	-0.16	-13.0802	1.66046	0.85154	1.66	-11.841	-0.16	-12.6418
-0.15	-13.9898	1.65047	0.51098	1.65	-10.8987	-0.15	-13.0787	1.65041	0.7558	1.65	-11.9438	-0.15	-12.6399
-0.14	-13.9887	1.64052	0.45189	1.64	-11.1221	-0.14	-13.0762	1.64046	0.6725	1.64	-12.0329	-0.14	-12.638
-0.13	-13.9875	1.63056	0.39924	1.63	-11.3288	-0.13	-13.0759	1.6305	0.59863	1.63	-12.1092	-0.13	-12.6371
-0.12	-13.9856	1.62049	0.35209	1.62	-11.519	-0.12	-13.0753	1.62044	0.53256	1.62	-12.1759	-0.12	-12.6363
-0.11	-13.9854	1.61053	0.31082	1.61	-11.694	-0.11	-13.073	1.61048	0.47478	1.61	-12.2332	-0.11	-12.6355
-0.1	-13.9828	1.60047	0.27396	1.6	-11.8538	-0.1	-13.0716	1.60043	0.42301	1.6	-12.284	-0.1	-12.6328
-0.09	-13.9815	1.59051	0.24175	1.59	-11.9993	-0.09	-13.0707	1.59047	0.37765	1.59	-12.3273	-0.09	-12.6312
-0.08	-13.9801	1.58054	0.2133	1.58	-12.1284	-0.08	-13.0704	1.5805	0.33738	1.58	-12.3622	-0.08	-12.6311
-0.07	-13.9783	1.57048	0.18792	1.57	-12.2451	-0.07	-13.0682	1.57044	0.30122	1.57	-12.3931	-0.07	-12.6297
-0.06	-13.9769	1.56051	0.16585	1.56	-12.3489	-0.06	-13.0672	1.56047	0.26951	1.56	-12.4194	-0.06	-12.6285
-0.05	-13.9743	1.55047	0.14622	1.55	-12.4407	-0.05	-13.0648	1.55044	0.24108	1.55	-12.4422	-0.05	-12.6267
-0.04	-13.9754	1.54051	0.12908	1.54	-12.5212	-0.04	-13.0648	1.54047	0.21598	1.54	-12.4608	-0.04	-12.6248
-0.03	-13.9733	1.53055	0.11398	1.53	-12.59	-0.03	-13.065	1.53051	0.19362	1.53	-12.4795	-0.03	-12.625
-0.02	-13.9724	1.52046	0.10054	1.52	-12.6493	-0.02	-13.0628	1.52045	0.1735	1.52	-12.4926	-0.02	-12.6246
-0.01	-13.9699	1.51051	0.08946	1.51	-12.7005	-0.01	-13.0622	1.51049	0.15625	1.51	-12.5038	-0.01	-12.6222
0	-13.9698	1.50044	0.07891	1.5	-12.7431	0	-13.0604	1.50042	0.13987	1.5	-12.514	0	-12.6221
0.01	-13.9661	1.4905	0.06971	1.49	-12.7799	0.01	-13.0603	1.49046	0.12561	1.49	-12.524	0.01	-12.6204
0.02	-13.9658	1.48054	0.06162	1.48	-12.8094	0.02	-13.0582	1.48051	0.11289	1.48	-12.5306	0.02	-12.6192
0.03	-13.9647	1.47048	0.05441	1.47	-12.8355	0.03	-13.0576	1.4704	0.10146	1.47	-12.5377	0.03	-12.6184
0.04	-13.9631	1.46052	0.04813	1.46	-12.8571	0.04	-13.0572	1.46046	0.09149	1.46	-12.544	0.04	-12.6163
0.05	-13.9631	1.45047	0.04254	1.45	-12.8769	0.05	-13.054	1.45041	0.08214	1.45	-12.5491	0.05	-12.6158
0.06	-13.9604	1.44051	0.03766	1.44	-12.8902	0.06	-13.0531	1.44045	0.07385	1.44	-12.5542	0.06	-12.6143
0.07	-13.9593	1.43054	0.03332	1.43	-12.9043	0.07	-13.0526	1.43048	0.06641	1.43	-12.5586	0.07	-12.6127
0.08	-13.9594	1.42049	0.02946	1.42	-12.915	0.08	-13.0518	1.42042	0.05966	1.42	-12.5599	0.08	-12.6115
0.09	-13.9588	1.41052	0.02607	1.41	-12.9253	0.09	-13.0501	1.41046	0.05365	1.41	-12.5637	0.09	-12.6106
0.1	-13.9563	1.40047	0.02304	1.4	-12.9335	0.1	-13.0487	1.4004	0.04817	1.4	-12.5677	0.1	-12.6111
0.11	-13.9549	1.3905	0.02038	1.39	-12.9405	0.11	-13.0473	1.39044	0.04328	1.39	-12.5697	0.11	-12.6085
0.12	-13.9561	1.38053	0.01803	1.38	-12.9479	0.12	-13.046	1.38047	0.03887	1.38	-12.5743	0.12	-12.6085
0.13	-13.9539	1.37048	0.01591	1.37	-12.9528	0.13	-13.0443	1.37041	0.03486	1.37	-12.5762	0.13	-12.607
0.14	-13.9532	1.36052	0.01405	1.36	-12.9592	0.14	-13.0435	1.36045	0.03127	1.36	-12.5772	0.14	-12.6073
0.15	-13.9512	1.35048	0.01239	1.35	-12.9635	0.15	-13.0436	1.35042	0.02801	1.35	-12.5807	0.15	-12.6052
0.16	-13.9502	1.3405	0.01101	1.34	-12.9661	0.16	-13.0422	1.34045	0.02509	1.34	-12.5821	0.16	-12.6049
0.17	-13.9491	1.33054	0.00966	1.33	-12.9706	0.17	-13.0423	1.33047	0.02245	1.33	-12.585	0.17	-12.6036
0.18	-13.9472	1.32048	0.00847	1.32	-12.9741	0.18	-13.0403	1.32043	0.02005	1.32	-12.5853	0.18	-12.6035
0.19	-13.9462	1.31052	0.00743	1.31	-12.9772	0.19	-13.0406	1.31047	0.01792	1.31	-12.5879	0.19	-12.6015
0.2	-13.9453	1.30045	0.00651	1.3	-12.9811	0.2	-13.0381	1.3004	0.01597	1.3	-12.5896	0.2	-12.6004
0.21	-13.9441	1.29046	0.0057	1.29	-12.9841	0.21	-13.0373	1.29046	0.01423	1.29	-12.5922	0.21	-12.5987
0.22	-13.9431	1.28052	0.00498	1.28	-12.9865	0.22	-13.0374	1.28046	0.01266	1.28	-12.5938	0.22	-12.5992
0.23	-13.9422	1.27047	0.00434	1.27	-12.9882	0.23	-13.0355	1.2704	0.01125	1.27	-12.5944	0.23	-12.5981
0.24	-13.9394	1.26052	0.00379	1.26	-12.9917	0.24	-13.0338	1.26045	0.01003	1.26	-12.5964	0.24	-12.596
0.25	-13.9377	1.25046	0.00328	1.25	-12.9937	0.25	-13.0336	1.2504	0.00884	1.25	-12.5978	0.25	-12.5957
0.26	-13.9358	1.24051	0.00285	1.24	-12.9978	0.26	-13.0329	1.24044	0.00781	1.24	-12.5989	0.26	-12.5956
0.27	-13.9365	1.23055	0.00247	1.23	-12.9994	0.27	-13.0313	1.23047	0.00689	1.23	-12.601	0.27	-12.5939
0.28	-13.9357	1.22047	0.00212	1.22	-13.0015	0.28	-13.0309	1.2204	0.00606	1.22	-12.6014	0.28	-12.5933
0.29	-13.9318	1.21051	0.00182	1.21	-13.005	0.29	-13.0305	1.21045	0.00533	1.21	-12.6025	0.29	-12.5921
0.3	-13.9311	1.20045	0.00156	1.2	-13.0066	0.3	-13.0283	1.20039	0.00467	1.2	-12.6049	0.3	-12.5918
0.31	-13.9302	1.19049	0.00133	1.19	-13.0092	0.31	-13.0279	1.19043	0.00409	1.19	-12.6041	0.31	-12.5911
0.32	-13.9288	1.18052	0.00113	1.18	-13.0114	0.32	-13.0289	1.18045	0.00357	1.18	-12.6061	0.32	-12.5897
0.33	-13.9282	1.17045	0.000859906	1.17	-13.013	0.33	-13.0258	1.1704	0.0031	1.17	-12.6068	0.33	-12.5889
0.34	-13.9263	1.16051	0.000872521	1.16	-13.0145	0.34	-13.0245	1.16045	0.00268	1.16	-12.6078	0.34	-12.5879
0.35	-13.9245	1.15045	0.000798872	1.15	-13.0167	0.35	-13.0239	1.15039	0.00232	1.15	-12.609	0.35	-12.5881
0.36	-13.9249	1.14049	0.000698679	1.14	-13.0198	0.36	-13.0248	1.14044	0.002	1.14	-12.6089	0.36	-12.5864
0.37	-13.9234	1.13053	0.000590851	1.13	-13.0207	0.37	-13.0233	1.13047	0.00188	1.13	-12.6112	0.37	-12.5862
0.38	-13.9224	1.12048	0.000485161	1.12	-13.0236	0.38	-13.0206	1.12042	0.00165	1.12	-12.6109	0.38	-12.5849
0.39	-13.919	1.11051	0.000386019	1.11	-13.0235	0.39	-13.019	1.11045	0.00131	1.11	-12.6133	0.39	-12.5845
0.4	-13.9192	1.10045	0.000294012	1.1	-13.0247	0.4	-13.0198	1.10036	0.000853209	1.1	-12.6127	0.4	-12.5825
0.41	-13.9184	1.09049	0.000212001	1.09	-13.0264	0.41	-13.016	1.0904	0.000868633	1.09	-12.6138	0.41	-12.583
0.42	-13.9184	1.08053	0.000139556	1.08	-13.0278	0.42	-13.0178	1.08045	0.000797029	1.08	-12.6148	0.42	-12.5819
0.43	-13.9158	1.07047	7.83911e-05	1.07	-13.0294	0.43	-13.0165	1.07039	0.000696416	1.07	-12.6155	0.43	-12.5803
0.44	-13.9154	1.06053	2.90314e-05	1.06	-13.0318	0.44	-13.0141	1.06044	0.000593212	1.06	-12.6163	0.44	-12.5788
0.45	-13.9133	1.05047	1.4019e-06	1.05	-13.0312	0.45	-13.0132	1.05038	0.000495098	1.05	-12.6178	0.45	-12.5794
0.46	-13.9125	1.0405	1.07389e-05	1.04	-13.0333	0.46	-13.0124	1.04042	0.000405068	1.04	-12.6179	0.46	-12.578
0.47	-13.9116	1.03055	3.61309e-05	1.03	-13.0352	0.47	-13.0124	1.03045	0.000321443	1.03	-12.6182	0.47	-12.5773
0.48	-13.9106	1.02049	0.000117513	1.02	-13.0362	0.48	-13.0111	1.0204	0.00024382	1.02	-12.6201	0.48	-12.5765
0.49	-13.9108	1.01051	0.000184188	1.01	-13.0365	0.49	-13.011	1.01043	0.000173519	1.01	-12.6201	0.49	-12.5749
0.5	-13.908	1.00006	0.000237529	1	-13.0378	0.5	-13.0076	1.00004	0.000105176	1	-12.6217	0.5	-12.5735
0.51	-13.9079	0.99005	0.000273477	0.99	-13.0389	0.51	-13.0075	0.99003	5.18803e-05	0.99	-12.6199	0.51	-12.5726
0.52	-13.9051	0.98006	0.000301044	0.98	-13.0389	0.52	-13.0057	0.98004	1.27434e-05	0.98	-12.6219	0.52	-12.5728
0.53	-13.905	0.97006	0.000324672	0.97	-13.0418	0.53	-13.0064	0.97005	5.38349e-06	0.97	-12.6228	0.53	-12.5711
0.54	-13.903	0.96005	0.000345767	0.96	-13.043	0.54	-13.0034	0.96004	1.26173e-05	0.96	-12.6222	0.54	-12.57
0.55	-13.9029	0.95005	0.000365432	0.95	-13.0437	0.55	-13.0042	0.95004	5.18409e-05	0.95	-12.6243	0.55	-12.5697
0.56	-13.9019	0.94006	0.000384231	0.94	-13.0452	0.56	-13.0049	0.94005	0.000116014	0.94	-12.6244	0.56	-12.5696
0.57	-13.9016	0.93006	0.000403744	0.93	-13.0462	0.57	-13.0034	0.93005	0.000169771	0.93	-12.6244	0.57	-12.5683
0.58	-13.899	0.92005	0.000423996	0.92	-13.0466	0.58	-13.0018	0.92004	0.000215044	0.92	-12.6253	0.58	-12.5674
0.59	-13.897	0.91006	0.00044312	0.91	-13.0484	0.59	-13.0026	0.91005	0.000252611	0.91	-12.6251	0.59	-12.5664
0.6	-13.8958	0.90007	0.000461507	0.9	-13.0495	0.6	-13.0013	0.90006	0.000284611	0.9	-12.6259	0.6	-12.5653
0.61	-13.8952	0.89006	0.000478464	0.89	-13.051	0.61	-13.0004	0.89005	0.000311564	0.89	-12.6277	0.61	-12.5652
0.62	-13.8927	0.88006	0.000493956	0.88	-13.0511	0.62	-12.9987	0.88005	0.000334158	0.88	-12.6272	0.62	-12.5647
0.63	-13.8927	0.87007	0.000509543	0.87	-13.052	0.63	-12.9984	0.87006	0.000353891	0.87	-12.627	0.63	-12.5641
0.64	-13.8886	0.86006	0.000524468	0.86	-13.0521	0.64	-12.9975	0.86005	0.000370787	0.86	-12.6291	0.64	-12.5623
0.65	-13.8888	0.85007	0.00053953	0.85	-13.0528	0.65	-12.9958	0.85006	0.000385654	0.85	-12.6277	0.65	-12.561
0.66	-13.8866	0.84008	0.000553912	0.84	-13.0537	0.66	-12.9947	0.84006	0.000398958	0.84	-12.6298	0.66	-12.56
0.67	-13.8852	0.83007	0.000566883	0.83	-13.055	0.67	-12.9945	0.83005	0.000410571	0.83	-12.6287	0.67	-12.5603
0.68	-13.8828	0.82007	0.000579368	0.82	-13.0562	0.68	-12.9931	0.82006	0.000421153	0.82	-12.6314	0.68	-12.5588
0.69	-13.8818	0.81008	0.000591667	0.81	-13.0562	0.69	-12.9922	0.81007	0.000430479	0.81	-12.6314	0.69	-12.5574
0.7	-13.8802	0.80007	0.000603822	0.8	-13.0577	0.7	-12.989	0.80006	0.000439197	0.8	-12.6317	0.7	-12.5575
0.71	-13.8787	0.79007	0.000615937	0.79	-13.0588	0.71	-12.9883	0.79006	0.000447334	0.79	-12.6317	0.71	-12.5569
0.72	-13.8765	0.78008	0.000627139	0.78	-13.0597	0.72	-12.987	0.78007	0.000454272	0.78	-12.6301	0.72	-12.5553
0.73	-13.8741	0.77007	0.000638218	0.77	-13.0603	0.73	-12.9849	0.77006	0.00046118	0.77	-12.6321	0.73	-12.5549
0.74	-13.8712	0.76008	0.000648787	0.76	-13.06	0.74	-12.9854	0.76007	0.000467233	0.76	-12.6331	0.74	-12.5528
0.75	-13.8693	0.75009	0.000659342	0.75	-13.0616	0.75	-12.9838	0.75007	0.000473063	0.75	-12.6326	0.75	-12.5525
0.76	-13.8679	0.74008	0.0006703	0.74	-13.062	0.76	-12.9817	0.74006	0.000478826	0.74	-12.6326	0.76	-12.552
0.77	-13.8639	0.73009	0.000680049	0.73	-13.0648	0.77	-12.9824	0.73007	0.000483523	0.73	-12.6332	0.77	-12.551
0.78	-13.8614	0.72009	0.000689384	0.72	-13.0651	0.78	-12.9794	0.72008	0.000488593	0.72	-12.6323	0.78	-12.5508
0.79	-13.8595	0.71008	0.000698374	0.71	-13.065	0.79	-12.9773	0.71007	0.000492984	0.71	-12.6337	0.79	-12.5485
0.8	-13.8565	0.70009	0.000706879	0.7	-13.0652	0.8	-12.9782	0.70007	0.000496758	0.7	-12.6353	0.8	-12.548
0.81	-13.8542	0.6901	0.000716112	0.69	-13.0668	0.81	-12.9759	0.69008	0.000500782	0.69	-12.6356	0.81	-12.5477
0.82	-13.8518	0.68008	0.000724429	0.68	-13.0674	0.82	-12.9766	0.68007	0.00050429	0.68	-12.635	0.82	-12.5457
0.83	-13.8471	0.67009	0.000683572	0.67	-13.0675	0.83	-12.9739	0.67008	0.000507776	0.67	-12.6351	0.83	-12.5464
0.84	-13.8454	0.6601	0.000703352	0.66	-13.0688	0.84	-12.9712	0.66009	0.000511513	0.66	-12.6361	0.84	-12.5435
0.85	-13.8416	0.65009	0.000723368	0.65	-13.0688	0.85	-12.9714	0.65007	0.000514319	0.65	-12.6356	0.85	-12.5444
0.86	-13.8379	0.64009	0.000741728	0.64	-13.0696	0.86	-12.9708	0.64008	0.000517711	0.64	-12.6359	0.86	-12.5439
0.87	-13.8354	0.6301	0.000756041	0.63	-13.071	0.87	-12.9678	0.63009	0.000520459	0.63	-12.6358	0.87	-12.542
0.88	-13.8308	0.62011	0.000768214	0.62	-13.071	0.88	-12.9667	0.6201	0.000522843	0.62	-12.6373	0.88	-12.5408
0.89	-13.8279	0.61009	0.000779128	0.61	-13.0715	0.89	-12.9667	0.61008	0.000526121	0.61	-12.638	0.89	-12.5397
0.9	-13.8241	0.6001	0.00078792	0.6	-13.0713	0.9	-12.9637	0.60009	0.000528384	0.6	-12.6378	0.9	-12.5391
0.91	-13.8217	0.5901	0.000796017	0.59	-13.0725	0.91	-12.9637	0.59009	0.000530851	0.59	-12.6364	0.91	-12.539
0.92	-13.8151	0.5801	0.000802774	0.58	-13.0736	0.92	-12.9612	0.58008	0.000533429	0.58	-12.6376	0.92	-12.5366
0.93	-13.811	0.5701	0.000809251	0.57	-13.0727	0.93	-12.9608	0.57009	0.000535123	0.57	-12.6384	0.93	-12.5358
0.94	-13.8061	0.56011	0.00081657	0.56	-13.0735	0.94	-12.9583	0.5601	0.000537436	0.56	-12.6388	0.94	-12.5338
0.95	-13.8005	0.5501	0.00082279	0.55	-13.0744	0.95	-12.9578	0.55009	0.000539348	0.55	-12.639	0.95	-12.5331
0.96	-13.7958	0.5401	0.000829713	0.54	-13.075	0.96	-12.9548	0.54009	0.000541301	0.54	-12.6398	0.96	-12.5324
0.97	-13.7906	0.53011	0.000835836	0.53	-13.0749	0.97	-12.9541	0.5301	0.000543461	0.53	-12.6403	0.97	-12.5311
0.98	-13.7815	0.52009	0.000841548	0.52	-13.0749	0.98	-12.9527	0.52008	0.00054527	0.52	-12.6422	0.98	-12.5306
0.99	-13.7755	0.5101	0.000848099	0.51	-13.0768	0.99	-12.9501	0.51009	0.000547356	0.51	-12.6405	0.99	-12.5288
1	-13.7667	0.50011	0.000853727	0.5	-13.0765	1	-12.9482	0.5001	0.000549254	0.5	-12.6413	1	-12.528
1.01	-13.7574	0.4901	0.000859571	0.49	-13.0767	1.01	-12.9469	0.49009	0.000551036	0.49	-12.6415	1.01	-12.5274
1.02	-13.7494	0.4801	0.000865242	0.48	-13.0786	1.02	-12.9448	0.48009	0.000552899	0.48	-12.6405	1.02	-12.5251
1.03	-13.7372	0.47011	0.000870254	0.47	-13.0786	1.03	-12.943	0.4701	0.000554257	0.47	-12.6413	1.03	-12.5237
1.04	-13.7248	0.4601	0.000875921	0.46	-13.0789	1.04	-12.9409	0.46009	0.000556186	0.46	-12.6432	1.04	-12.5214
1.05	-13.7134	0.4501	0.000879797	0.45	-13.0789	1.05	-12.9394	0.45009	0.000558319	0.45	-12.6423	1.05	-12.5223
1.06	-13.6991	0.44011	0.00088449	0.44	-13.0792	1.06	-12.9375	0.44009	0.000559732	0.44	-12.6415	1.06	-12.5211
1.07	-13.6813	0.43009	0.000889699	0.43	-13.0803	1.07	-12.9362	0.43008	0.000561754	0.43	-12.6432	1.07	-12.5199
1.08	-13.6654	0.4201	0.000893993	0.42	-13.0808	1.08	-12.9317	0.42009	0.000563234	0.42	-12.6433	1.08	-12.5182
1.09	-13.6471	0.4101	0.000898336	0.41	-13.0809	1.09	-12.9305	0.41009	0.000564994	0.41	-12.6434	1.09	-12.517
1.1	-13.6268	0.40009	0.000902003	0.4	-13.0813	1.1	-12.927	0.40008	0.000566888	0.4	-12.644	1.1	-12.5152
1.11	-13.6054	0.3901	0.000905879	0.39	-13.0827	1.11	-12.9251	0.39008	0.000568521	0.39	-12.645	1.11	-12.5146
1.12	-13.5801	0.3801	0.000909817	0.38	-13.0825	1.12	-12.9211	0.38009	0.000570281	0.38	-12.6457	1.12	-12.512
1.13	-13.5555	0.37009	0.000913574	0.37	-13.0835	1.13	-12.9198	0.37007	0.000571987	0.37	-12.6455	1.13	-12.5115
1.14	-13.5273	0.36009	0.000917212	0.36	-13.084	1.14	-12.9163	0.36008	0.000573351	0.36	-12.6461	1.14	-12.5087
1.15	-13.4972	0.3501	0.000920324	0.35	-13.0853	1.15	-12.9159	0.35009	0.000575477	0.35	-12.6466	1.15	-12.5078
1.16	-13.4639	0.34008	0.000923296	0.34	-13.086	1.16	-12.9134	0.34007	0.000576739	0.34	-12.647	1.16	-12.5046
1.17	-13.4289	0.33009	0.000926688	0.33	-13.0866	1.17	-12.9104	0.33008	0.000578304	0.33	-12.6486	1.17	-12.5051
1.18	-13.3919	0.3201	0.000929182	0.32	-13.088	1.18	-12.9083	0.32008	0.00058036	0.32	-12.6496	1.18	-12.5027
1.19	-13.3511	0.3101	0.00093203	0.31	-13.0877	1.19	-12.9055	0.31009	0.000581603	0.31	-12.648	1.19	-12.4994
1.2	-13.3084	0.30009	0.000935086	0.3	-13.0886	1.2	-12.9025	0.30008	0.000583489	0.3	-12.6491	1.2	-12.4988
1.21	-13.2618	0.29009	0.0009376	0.29	-13.0895	1.21	-12.8994	0.29008	0.000585039	0.29	-12.6501	1.21	-12.4975
1.22	-13.2111	0.2801	0.000940202	0.28	-13.0885	1.22	-12.8965	0.28009	0.00058643	0.28	-12.6492	1.22	-12.4952
1.23	-13.1594	0.27009	0.000942933	0.27	-13.0897	1.23	-12.8931	0.27007	0.000588481	0.27	-12.6494	1.23	-12.493
1.24	-13.1019	0.26009	0.00094527	0.26	-13.0907	1.24	-12.8901	0.26008	0.000589683	0.26	-12.6505	1.24	-12.4913
1.25	-13.0424	0.2501	0.000947857	0.25	-13.0908	1.25	-12.8869	0.25009	0.000591478	0.25	-12.6505	1.25	-12.4889
1.26	-12.9772	0.24008	0.000949854	0.24	-13.0909	1.26	-12.8828	0.24007	0.000592802	0.24	-12.6526	1.26	-12.4866
1.27	-12.9086	0.23009	0.00095222	0.23	-13.0912	1.27	-12.8787	0.23008	0.000594116	0.23	-12.65	1.27	-12.4837
1.28	-12.8352	0.2201	0.000954953	0.22	-13.0923	1.28	-12.8752	0.22008	0.000595909	0.22	-12.6514	1.28	-12.4815
1.29	-12.7563	0.21008	0.00095772	0.21	-13.0924	1.29	-12.8698	0.21007	0.000597242	0.21	-12.6497	1.29	-12.4794
1.3	-12.6725	0.20009	0.000960007	0.2	-13.0938	1.3	-12.8659	0.20008	0.000598983	0.2	-12.6532	1.3	-12.4769
1.31	-12.5823	0.19009	0.000962063	0.19	-13.093	1.31	-12.8635	0.19008	0.000600937	0.19	-12.6535	1.31	-12.4752
1.32	-12.4877	0.18008	0.000964033	0.18	-13.0932	1.32	-12.8576	0.18007	0.000602094	0.18	-12.6516	1.32	-12.4732
1.33	-12.3869	0.17009	0.000966043	0.17	-13.0949	1.33	-12.8524	0.17007	0.000603784	0.17	-12.6515	1.33	-12.4685
1.34	-12.2764	0.16009	0.000968028	0.16	-13.0953	1.34	-12.8484	0.16008	0.0006052	0.16	-12.6527	1.34	-12.4673
1.35	-12.161	0.15008	0.000971011	0.15	-13.096	1.35	-12.8424	0.15007	0.00060675	0.15	-12.6518	1.35	-12.4638
1.36	-12.039	0.14009	0.00097477	0.14	-13.0972	1.36	-12.8356	0.14008	0.000608461	0.14	-12.6546	1.36	-12.4607
1.37	-11.9077	0.13009	0.000977281	0.13	-13.0972	1.37	-12.8295	0.13008	0.000609977	0.13	-12.6513	1.37	-12.4567
1.38	-11.7705	0.12008	0.000980723	0.12	-13.0992	1.38	-12.8229	0.12007	0.000611276	0.12	-12.6562	1.38	-12.4532
1.39	-11.6233	0.11008	0.000984416	0.11	-13.0976	1.39	-12.8144	0.11007	0.000613261	0.11	-12.6536	1.39	-12.4495
1.4	-11.467	0.10007	0.000987008	0.1	-13.1007	1.4	-12.8057	0.10006	0.000613438	0.1	-12.6554	1.4	-12.4453
1.41	-11.303	0.09007	0.000990456	0.09	-13.0996	1.41	-12.7954	0.09006	0.000615267	0.09	-12.6536	1.41	-12.4401
1.42	-11.1289	0.08007	0.000993748	0.08	-13.0998	1.42	-12.7842	0.08006	0.000617033	0.08	-12.6563	1.42	-12.437
1.43	-10.9455	0.07007	0.000997954	0.07	-13.1003	1.43	-12.7722	0.07006	0.000618423	0.07	-12.6554	1.43	-12.4326
1.44	-10.7537	0.06007	0.001	0.06	-13.1014	1.44	-12.7568	0.06006	0.000620418	0.06	-12.6564	1.44	-12.4259
1.45	-10.5525	0.05007	0.00101	0.05	-13.102	1.45	-12.7411	0.05006	0.00062195	0.05	-12.6548	1.45	-12.4194
1.46	-10.3407	0.04007	0.00101	0.04	-13.1038	1.46	-12.7216	0.04006	0.000623451	0.04	-12.6555	1.46	-12.4143
1.47	-10.1198	0.03007	0.00102	0.03	-13.1033	1.47	-12.6981	0.03006	0.000625576	0.03	-12.656	1.47	-12.4063
1.48	-9.88948	0.02007	0.00102	0.02	-13.1049	1.48	-12.6712	0.02006	0.000626658	0.02	-12.6578	1.48	-12.3969
1.49	-9.64889	0.01007	0.00103	0.01	-13.1063	1.49	-12.6399	0.01006	0.000628616	0.01	-12.6578	1.49	-12.3887
1.5	-9.39792	6.71148e-05	0.00103	0	-13.1056	1.5	-12.6014	5.60403e-05	0.000630176	0	-12.659	1.5	-12.3773
1.51	-9.13951	-0.00995	0.00104	-0.01	-13.1048	1.51	-12.5572	-0.00996	0.000631432	-0.01	-12.6593	1.51	-12.3649
1.52	-8.87208	-0.01995	0.00104	-0.02	-13.1072	1.52	-12.5037	-0.01996	0.000633783	-0.02	-12.6605	1.52	-12.3498
1.53	-8.59532	-0.02995	0.00105	-0.03	-13.1073	1.53	-12.4402	-0.02996	0.000635517	-0.03	-12.6604	1.53	-12.3339
1.54	-8.31144	-0.03996	0.00106	-0.04	-13.1085	1.54	-12.3649	-0.03996	0.000637827	-0.04	-12.6607	1.54	-12.3157
1.55	-8.01942	-0.04996	0.00106	-0.05	-13.1077	1.55	-12.28	-0.04996	0.000640209	-0.05	-12.6609	1.55	-12.2948
1.56	-7.72065	-0.05996	0.00106	-0.06	-13.1095	1.56	-12.1802	-0.05996	0.000641511	-0.06	-12.6619	1.56	-12.2699
1.57	-7.461	-0.06996	0.00107	-0.07	-13.1119	1.57	-12.0654	-0.06996	0.00064351	-0.07	-12.661	1.57	-12.2405
1.58	-7.12628	-0.07995	0.00107	-0.08	-13.1108	1.58	-11.9368	-0.07996	0.000645099	-0.08	-12.6628	1.58	-12.2054
1.59	-6.79972	-0.08995	0.00108	-0.09	-13.1128	1.59	-11.7909	-0.08996	0.000646707	-0.09	-12.6631	1.59	-12.1668
1.6	-6.47282	-0.09995	0.00109	-0.1	-13.1147	1.6	-11.6289	-0.09996	0.000648573	-0.1	-12.6637	1.6	-12.1197
1.61	-6.14282	-0.10995	0.00109	-0.11	-13.1146	1.61	-11.4504	-0.10995	0.000648801	-0.11	-12.6649	1.61	-12.0662
1.62	-5.81225	-0.11995	0.0011	-0.12	-13.115	1.62	-11.2563	-0.11995	0.000650727	-0.12	-12.665	1.62	-12.0031
1.63	-5.47868	-0.12994	0.00111	-0.13	-13.1155	1.63	-11.044	-0.12995	0.000652521	-0.13	-12.6653	1.63	-11.932
1.64	-5.14337	-0.13996	0.00169	-0.14	-13.1168	1.64	-10.8139	-0.13996	0.00065431	-0.14	-12.6644	1.64	-11.8479
1.65	-4.80808	-0.14995	0.000868777	-0.15	-13.1177	1.65	-10.5678	-0.14995	0.00065609	-0.15	-12.6664	1.65	-11.7525
1.66	-4.47385	-0.15995	0.00102	-0.16	-13.1188	1.66	-10.3061	-0.15995	0.000657252	-0.16	-12.6659	1.66	-11.6415
1.67	-4.14028	-0.16996	0.0018	-0.17	-13.1188	1.67	-10.0269	-0.16996	0.000659056	-0.17	-12.6674	1.67	-11.5177
1.68	-3.80903	-0.17995	0.000895247	-0.18	-13.1205	1.68	-9.73248	-0.17996	0.000661081	-0.18	-12.6679	1.68	-11.3736
1.69	-3.48054	-0.18995	0.00105	-0.19	-13.1219	1.69	-9.42019	-0.18996	0.000662442	-0.19	-12.6694	1.69	-11.2106
1.7	-3.15644	-0.19997	0.00184	-0.2	-13.1225	1.7	-9.09463	-0.19997	0.000664616	-0.2	-12.6692	1.7	-11.0258
1.71	-2.83692	-0.20996	0.000915387	-0.21	-13.124	1.71	-8.75167	-0.20996	0.00066608	-0.21	-12.6747	1.71	-10.8205
1.72	-2.52378	-0.21995	0.00108	-0.22	-13.1242	1.72	-8.39443	-0.21996	0.000667763	-0.22	-12.6702	1.72	-10.5888
1.73	-2.21667	-0.22995	0.00188	-0.23	-13.1243	1.73	-8.02308	-0.22995	0.000669824	-0.23	-12.6746	1.73	-10.3303
1.74	-1.91772	-0.23996	0.000935667	-0.24	-13.1241	1.74	-7.63719	-0.23996	0.000671189	-0.24	-12.6713	1.74	-10.0436
1.75	-1.62782	-0.24996	0.0011	-0.25	-13.1248	1.75	-7.23918	-0.24996	0.000673121	-0.25	-12.6749	1.75	-9.72732
1.76	-1.34713	-0.25995	0.00191	-0.26	-13.1274	1.76	-6.82835	-0.25996	0.00067439	-0.26	-12.6728	1.76	-9.37808
1.77	-1.07706	-0.26996	0.000959042	-0.27	-13.1274	1.77	-6.40567	-0.26997	0.000641269	-0.27	-12.6766	1.77	-8.99724
1.78	-0.81725	-0.27996	0.00191	-0.28	-13.128	1.78	-5.97027	-0.27996	0.000651832	-0.28	-12.6757	1.78	-8.57554
1.79	-0.57558	-0.28995	0.00112	-0.29	-13.1294	1.79	-5.52647	-0.28995	0.000659433	-0.29	-12.6789	1.79	-8.11926
1.8	-0.33831	-0.29996	0.00114	-0.3	-13.1302	1.8	-5.07219	-0.29997	0.000666329	-0.3	-12.6759	1.8	-7.62033
1.81	-0.11426	-0.30996	0.00118	-0.31	-13.1306	1.81	-4.61031	-0.30996	0.00067157	-0.31	-12.6804	1.81	-7.0793
1.82	0.09701	-0.31996	0.00121	-0.32	-13.1291	1.82	-4.14083	-0.31996	0.000675884	-0.32	-12.6794	1.82	-6.49334
1.83	0.2959	-0.32997	0.00123	-0.33	-13.1318	1.83	-3.66422	-0.32997	0.000680171	-0.33	-12.6824	1.83	-5.85781
1.84	0.48336	-0.33996	0.00125	-0.34	-13.1328	1.84	-3.18149	-0.33997	0.000683398	-0.34	-12.6817	1.84	-5.17142
1.85	0.66005	-0.34996	0.00127	-0.35	-13.1338	1.85	-2.69317	-0.34996	0.000686739	-0.35	-12.6826	1.85	-4.4302
1.86	0.82311	-0.35995	0.00128	-0.36	-13.1347	1.86	-2.19955	-0.35996	0.000689407	-0.36	-12.6835	1.86	-3.63289
1.87	0.98228	-0.36997	0.00129	-0.37	-13.135	1.87	-1.70198	-0.36997	0.00069117	-0.37	-12.6855	1.87	-2.77457
1.88	1.13381	-0.37996	0.00131	-0.38	-13.1378	1.88	-1.232	-0.37997	0.000694736	-0.38	-12.6865	1.88	-1.85312
1.89	1.27926	-0.38996	0.00132	-0.39	-13.1387	1.89	-0.71439	-0.38997	0.000696506	-0.39	-12.6855	1.89	-0.96142
1.9	1.41996	-0.39997	0.00133	-0.4	-13.1406	1.9	-0.19895	-0.39998	0.000698576	-0.4	-12.6875	1.9	0.05681
1.91	1.55723	-0.40997	0.00134	-0.41	-13.141	1.91	0.31999	-0.40998	0.000700324	-0.41	-12.6887	1.91	1.10592
1.92	1.69261	-0.41997	0.00135	-0.42	-13.1427	1.92	0.84378	-0.41997	0.000701309	-0.42	-12.6904	1.92	2.2585
1.93	1.82623	-0.42998	0.00136	-0.43	-13.1448	1.93	1.37196	-0.42998	0.000703409	-0.43	-12.6913	1.93	3.60409
1.94	1.95959	-0.43997	0.00137	-0.44	-13.1449	1.94	1.86674	-0.43998	0.000704747	-0.44	-12.6919	1.94	5.00462
1.95	2.09326	-0.44996	0.00138	-0.45	-13.1465	1.95	2.41845	-0.44997	0.000706494	-0.45	-12.6913	1.95	6.47656
1.96	2.2282	-0.45996	0.0014	-0.46	-13.1483	1.96	2.97477	-0.45997	0.000708562	-0.46	-12.6931	1.96	8.03039
1.97	2.36477	-0.46997	0.0014	-0.47	-13.1477	1.97	3.54041	-0.46998	0.000710353	-0.47	-12.6938	1.97	9.66663
1.98	2.50338	-0.47997	0.00142	-0.48	-13.1501	1.98	4.11732	-0.47998	0.000712453	-0.48	-12.695	1.98	11.3877
1.99	2.64441	-0.48997	0.00143	-0.49	-13.1523	1.99	4.70782	-0.48997	0.000714371	-0.49	-12.697	1.99	13.1961
2	2.78821	-0.49998	0.00144	-0.5	-13.1528	2	5.31295	-0.49998	0.000716489	-0.5	-12.6974	2	15.09

## Sheet: Figure 2c
wavelength (nm)	EQE, 1.73 eV	EQE, 1.23 eV
300	0.31396	0.16447
310	0.31983	0.16188
320	0.37514	0.13107
330	0.59626	0.05835
340	0.6084	0.03387
350	0.62786	0.02391
360	0.64586	0.01662
370	0.66309	0.01336
380	0.64141	0.01005
390	0.66197	0.00715
400	0.69364	0.00557
410	0.71134	0.00469
420	0.72798	0.00426
430	0.73318	0.00409
440	0.75784	0.00395
450	0.73995	0.00394
460	0.75186	0.00423
470	0.76048	0.00538
480	0.76635	0.00738
490	0.77052	0.01027
500	0.77308	0.01613
510	0.78025	0.02703
520	0.79095	0.04245
530	0.77742	0.06238
540	0.76859	0.0751
550	0.75782	0.09343
560	0.75323	0.119
570	0.73083	0.1408
580	0.7102	0.15867
590	0.68834	0.16839
600	0.66469	0.19502
610	0.64014	0.20998
620	0.61852	0.22222
630	0.60133	0.23344
640	0.5857	0.2436
650	0.57413	0.25347
660	0.56486	0.26269
670	0.55863	0.26952
680	0.55052	0.27895
690	0.53137	0.27249
700	0.4663	0.3407
710	0.33399	0.43639
720	0.18368	0.55504
730	0.07289	0.63733
740	0.02243	0.68466
750	0.006	0.71163
760	0.00164	0.73173
770	0.000635039	0.74418
780	0.000365493	0.7469
790	0.000329328	0.73645
800	0.000277768	0.71622
810	0.000300158	0.69092
820	0.000266799	0.66307
830	0.000254666	0.63945
840	0.00024272	0.62213
850	0.000242253	0.61452
860	0.000232917	0.61884
870	0.000221437	0.62713
880	0.000226409	0.63684
890	0.000217868	0.64369
900	0.000211743	0.64665
910	0.000202599	0.64464
920	0.000191329	0.6357
930	0.000187754	0.61298
940	0.000177398	0.57562
950	0.000174617	0.5197
960	0.00016309	0.44198
970	0.00014558	0.34776
980	0.000127686	0.2477
990	0.000113558	0.15888
1000	9.96567e-05	0.09761
1010	2.89549e-05	0.05384
1020	1.6524e-05	0.03079
1030	1.34621e-05	0.01685
1040	6.63955e-06	0.00909
1050	8.11133e-06	0.00495
1060	5.49854e-06	0.00272
1070	4.62479e-06	0.00151
1080	4.57771e-06	0.000897781
1090	4.01713e-06	0.000551723
1100	3.87668e-06	0.000335538

## Sheet: Figure 2d
wavelength (nm)	EQE, 1.73 eV	EQE, 1.23 eV
300	0.29304	0.16007
310	0.30598	0.16522
320	0.34668	0.12771
330	0.49807	0.05704
340	0.54823	0.03105
350	0.60767	0.02192
360	0.61316	0.0168
370	0.5887	0.0126
380	0.61419	0.00979
390	0.63877	0.0067
400	0.67292	0.00497
410	0.68815	0.00438
420	0.70611	0.00374
430	0.71331	0.00355
440	0.72231	0.0035
450	0.72569	0.00342
460	0.73669	0.00375
470	0.74611	0.00451
480	0.74764	0.00648
490	0.75385	0.00865
500	0.7591	0.01368
510	0.76976	0.02366
520	0.77311	0.0368
530	0.76537	0.05042
540	0.75446	0.06461
550	0.74138	0.08121
560	0.73994	0.11111
570	0.71806	0.12153
580	0.69433	0.13789
590	0.67288	0.15564
600	0.65087	0.17224
610	0.62767	0.18517
620	0.6068	0.198
630	0.58917	0.20974
640	0.57327	0.22056
650	0.56059	0.23062
660	0.55105	0.23993
670	0.54558	0.2477
680	0.5364	0.25496
690	0.51624	0.2694
700	0.45167	0.32102
710	0.32479	0.41269
720	0.17427	0.50738
730	0.06779	0.60222
740	0.02042	0.64298
750	0.00529	0.66698
760	0.00148	0.68916
770	0.000573178	0.70924
780	0.000384888	0.72316
790	0.000324718	0.72461
800	0.000328371	0.71572
810	0.000313585	0.69768
820	0.00029316	0.67122
830	0.00029129	0.6453
840	0.000289172	0.62265
850	0.000253532	0.60854
860	0.000250479	0.60649
870	0.000251976	0.60909
880	0.000253674	0.61537
890	0.000243613	0.6201
900	0.000235763	0.62415
910	0.00022853	0.62585
920	0.00023459	0.62093
930	0.000224302	0.60831
940	0.000223812	0.57952
950	0.000205791	0.52929
960	0.000190303	0.46413
970	0.00016476	0.37123
980	0.000145879	0.26745
990	0.000121993	0.17223
1000	9.58303e-05	0.10234
1010	3.79916e-05	0.05471
1020	2.5484e-05	0.03033
1030	1.7442e-05	0.01602
1040	5.67352e-06	0.00846
1050	8.90746e-06	0.00451
1060	4.27627e-06	0.00242
1070	8.23452e-06	0.00132
1080	5.90229e-06	0.000777576
1090	5.99815e-06	0.000459769
1100	7.75336e-06	0.000282143

## Sheet: Figure 3c
voltage (V)	current density (mA cm-2), 1.73 eV	voltage (V)	current density (mA cm-2), 1.23 eV	voltage (V)	current density (mA cm-2), tandem
1.50066	105.471	0.82	13.1704	1.92	3.90278
1.49072	121.755	0.8	6.67603	1.9	1.50115
1.48075	116.884	0.78	0.55647	1.88	-0.6251
1.47068	112.122	0.76	-5.05472	1.86	-2.4884
1.46071	107.622	0.74	-10.068	1.84	-4.11241
1.45067	103.225	0.72	-14.3978	1.82	-5.51603
1.4407	98.9657	0.7	-17.9917	1.8	-6.72655
1.43073	94.7692	0.68	-20.8274	1.78	-7.76561
1.42068	90.5935	0.66	-22.9594	1.76	-8.65075
1.41071	86.5099	0.64	-24.4856	1.74	-9.40374
1.40065	82.4306	0.62	-25.5356	1.72	-10.04
1.39068	78.4425	0.6	-26.2263	1.7	-10.5628
1.38071	74.4991	0.58	-26.6839	1.68	-11.0006
1.37066	70.5709	0.56	-26.9701	1.66	-11.3543
1.3607	66.7333	0.54	-27.1708	1.64	-11.6301
1.35066	62.9195	0.52	-27.3008	1.62	-11.8489
1.34069	59.1941	0.5	-27.3827	1.6	-12.0138
1.33072	55.5234	0.48	-27.4487	1.58	-12.1405
1.32065	51.8805	0.46	-27.5007	1.56	-12.2306
1.3107	48.3425	0.44	-27.5319	1.54	-12.2957
1.30064	44.8354	0.42	-27.5642	1.52	-12.3441
1.29064	41.4376	0.4	-27.59	1.5	-12.3775
1.2807	38.1133	0.38	-27.6109	1.48	-12.4017
1.27065	34.842	0.36	-27.6298	1.46	-12.4187
1.2607	31.6944	0.34	-27.6382	1.44	-12.434
1.25065	28.6006	0.32	-27.6553	1.42	-12.4441
1.24068	25.6325	0.3	-27.6702	1.4	-12.452
1.23071	22.7657	0.28	-27.6811	1.38	-12.4574
1.22065	19.9753	0.26	-27.69	1.36	-12.4606
1.21069	17.3256	0.24	-27.6938	1.34	-12.4711
1.20063	14.9575	0.22	-27.7124	1.32	-12.4734
1.19066	12.5779	0.2	-27.72	1.3	-12.4781
1.18069	10.1973	0.18	-27.7248	1.28	-12.4828
1.17063	7.97648	0.16	-27.7314	1.26	-12.4875
1.16069	5.92172	0.14	-27.7386	1.24	-12.4918
1.15063	3.97972	0.12	-27.7503	1.22	-12.494
1.14067	2.19271	0.1	-27.7561	1.2	-12.499
1.1307	0.69762	0.08	-27.765	1.18	-12.4988
1.12066	-0.92399	0.06	-27.7712	1.16	-12.5042
1.1107	-2.18203	0.04	-27.7672	1.14	-12.5054
1.10065	-3.57354	0.02	-27.7771	1.12	-12.5065
1.09068	-4.78194	-1.11022e-16	-27.7866	1.1	-12.5104
1.08071	-5.87188	-0.02	-27.7912	1.08	-12.514
1.07066	-6.86744			1.06	-12.5143
1.0607	-7.75556			1.04	-12.5168
1.05066	-8.56916			1.02	-12.5211
1.04068	-9.2953			1	-12.5238
1.03072	-9.95488			0.98	-12.5236
1.02066	-10.559			0.96	-12.5251
1.0107	-11.0988			0.94	-12.5281
1.00009	-11.6417			0.92	-12.5316
0.99008	-12.0852			0.9	-12.5334
0.98009	-12.4863			0.88	-12.5348
0.9701	-12.8552			0.86	-12.5362
0.96009	-13.193			0.84	-12.5388
0.95009	-13.5013			0.82	-12.5396
0.9401	-13.7829			0.8	-12.5418
0.9301	-14.0404			0.78	-12.5444
0.92009	-14.2749			0.76	-12.5453
0.9101	-14.4878			0.74	-12.5465
0.90011	-14.6808			0.72	-12.547
0.89009	-14.7972			0.7	-12.5505
0.8801	-14.9895			0.68	-12.5534
0.8701	-15.1383			0.66	-12.5542
0.86009	-15.2639			0.64	-12.5543
0.8501	-15.366			0.62	-12.5555
0.84011	-15.4509			0.6	-12.5558
0.8301	-15.5228			0.58	-12.5579
0.82011	-15.5756			0.56	-12.5587
0.81011	-15.6179			0.54	-12.5608
0.8001	-15.6476			0.52	-12.5645
0.79011	-15.6695			0.5	-12.5655
0.78012	-15.6865			0.48	-12.5684
0.7701	-15.6998			0.46	-12.57
0.76011	-15.7101			0.44	-12.5695
0.75012	-15.7206			0.42	-12.5714
0.74011	-15.7323			0.4	-12.571
0.73012	-15.7413			0.38	-12.574
0.72012	-15.7527			0.36	-12.5756
0.71011	-15.762			0.34	-12.5767
0.70012	-15.7738			0.32	-12.5772
0.69013	-15.7621			0.3	-12.5788
0.68012	-15.7774			0.28	-12.5809
0.67012	-15.7913			0.26	-12.5796
0.66013	-15.8009			0.24	-12.582
0.65012	-15.8092			0.22	-12.5859
0.64013	-15.8169			0.2	-12.5859
0.63013	-15.8262			0.18	-12.5856
0.62014	-15.8355			0.16	-12.5891
0.61013	-15.8413			0.14	-12.5902
0.60013	-15.8472			0.12	-12.5908
0.59014	-15.8516			0.1	-12.5929
0.58013	-15.8559			0.08	-12.5923
0.57014	-15.8604			0.06	-12.594
0.56014	-15.8635			0.04	-12.5934
0.55013	-15.8686			0.02	-12.596
0.54013	-15.8725			0	-12.5992
0.53014	-15.8732			-0.02	-12.5991
0.52013	-15.878
0.51013	-15.8808
0.50014	-15.8815
0.49013	-15.8874
0.48014	-15.8892
0.47014	-15.8927
0.46013	-15.8957
0.45013	-15.8976
0.44014	-15.8997
0.43012	-15.9021
0.42013	-15.9041
0.41014	-15.9081
0.40012	-15.909
0.39013	-15.9095
0.38013	-15.9114
0.37012	-15.9121
0.36012	-15.9151
0.35013	-15.9152
0.34011	-15.9172
0.33012	-15.9186
0.32013	-15.9195
0.31013	-15.9235
0.30012	-15.9254
0.29012	-15.9269
0.28013	-15.9277
0.27011	-15.9293
0.26012	-15.9317
0.25012	-15.9318
0.24011	-15.9334
0.23012	-15.9371
0.22012	-15.9383
0.21011	-15.938
0.20012	-15.9396
0.19012	-15.942
0.18011	-15.9454
0.17011	-15.9451
0.16012	-15.9484
0.1501	-15.9522
0.14011	-15.953
0.13012	-15.9546
0.1201	-15.9544
0.11011	-15.9564
0.10009	-15.9568
0.09009	-15.9575
0.08009	-15.958
0.07009	-15.9618
0.06009	-15.9623
0.05009	-15.9621
0.04009	-15.9632
0.03009	-15.9664
0.02009	-15.9689
0.01009	-15.971
8.51989e-05	-15.9709
-0.00993	-15.9723
-0.01993	-15.9731
-0.02993	-15.9748
-0.03994	-15.9754
-0.04994	-15.9778
-0.05994	-15.9802
-0.06994	-15.9811
-0.07993	-15.9814
-0.08993	-15.9834
-0.09993	-15.9856
-0.10993	-15.9846
-0.11993	-15.9867
-0.12992	-15.9888
-0.13994	-15.9877
-0.14993	-15.9883
-0.15993	-15.9891
-0.16994	-15.9901
-0.17993	-15.9892
-0.18993	-15.9916
-0.19994	-15.9916
-0.20994	-15.9939
-0.21994	-15.9969
-0.22993	-15.9987
-0.23994	-16.0016
-0.24994	-16.0019
-0.25994	-16.0044
-0.26995	-16.0059
-0.27994	-16.0059
-0.28993	-16.009
-0.29995	-16.0086
-0.30994	-16.0096
-0.31994	-16.0089
-0.32995	-16.0092
-0.33995	-16.0123
-0.34994	-16.0155
-0.35994	-16.0164
-0.36995	-16.0201
-0.37995	-16.02
-0.38994	-16.0211
-0.39995	-16.0096
-0.40989	-15.9709
-0.41982	-15.9392
-0.42975	-15.9117
-0.43967	-15.8871
-0.44958	-15.8641
-0.45948	-15.8422
-0.46939	-15.8211
-0.47927	-15.7994
-0.48916	-15.7843
-0.49907	-15.7697

[truncated: 6 more sheets: Figure 3d, Figure 3e, Figure 4c, Figure 4d, Figure 4e, Figure 4f]
